# Supplementary material for: N 1-(4-Methyl­phen­yl)piperidine-1,4-dicarboxamide
Source: Acta Crystallogr Sect E Struct Rep Online. 2012 Nov 24;68(Pt 12):o3452. doi: 10.1107/S1600536812047836 (PMC3589029; doi:10.1107/S1600536812047836)
Supplement: Supplementary file 1 [file e-68-o3452-sup1.cif]

##############################################################################
#                                                                            #
# This CIF contains the data in a paper accepted for publication in          #
# Acta Crystallographica Section E. It conforms to the requirements of       #
# Notes for Authors for Acta Crystallographica Section E, and has been       #
# peer reviewed under the auspices of the IUCr Commission on Journals.       #
#                                                                            #
# Full details of the Crystallographic Information File format               #
# are given in the paper "The Crystallographic Information File (CIF):       #
# a New Standard Archive File for Crystallography" by S. R. Hall, F. H.      #
# Allen and I. D. Brown [Acta Cryst. (1991), A47, 655-685].                  #
#                                                                            #
# The current version of the core CIF dictionary is obtainable from          #
# ftp://ftp.iucr.org/pub/cif_core.dic.                                       #
#                                                                            #
# Software is freely available for graphical display of the structure(s)     #
# in this CIF. For information consult the CIF software page                 #
# http://www.iucr.org/resources/cif/software.                                #
#                                                                            #
# This file may be used for bona fide research purposes within the           #
# scientific community so long as proper attribution is given to the journal # 
# article from which it was obtained.                                        #
#                                                                            #
##############################################################################
data_I
_audit_creation_method     SHELXL-97
_chemical_name_systematic
;
<i>N</i>^1^-(4-Methylphenyl)piperidine-1,4-dicarboxamide
;
_chemical_name_common
;
;
_chemical_formula_moiety     'C14 H19 N3 O2'
_chemical_formula_sum     'C14 H19 N3 O2'
_chemical_formula_iupac     'C14 H19 N3 O2'
_chemical_formula_weight     261.32
_chemical_melting_point_gt     523
_chemical_melting_point_lt     521
_symmetry_cell_setting     monoclinic
_symmetry_space_group_name_H-M     'P 21/c'
_symmetry_space_group_name_Hall     ' -P 2ybc'
loop_
    _symmetry_equiv_pos_as_xyz
    'x, y, z'
    '-x, y+1/2, -z+1/2'
    '-x, -y, -z'
    'x, -y-1/2, z-1/2'
_cell_length_a     5.01020(10)
_cell_length_b     28.6642(7)
_cell_length_c     10.1131(2)
_cell_angle_alpha     90.00
_cell_angle_beta     103.1130(10)
_cell_angle_gamma     90.00
_cell_volume     1414.50(5)
_cell_formula_units_Z     4
_cell_measurement_reflns_used     9992
_cell_measurement_theta_min     2.19
_cell_measurement_theta_max     28.34
_cell_measurement_temperature     200(2)
_exptl_crystal_description     'platelet'
_exptl_crystal_colour     'colourless'
_exptl_crystal_size_max     0.42
_exptl_crystal_size_mid     0.25
_exptl_crystal_size_min     0.11
_exptl_crystal_density_diffrn     1.227
_exptl_crystal_density_meas     ?
_exptl_crystal_density_method     'not measured'
_exptl_crystal_F_000     560
_exptl_absorpt_coefficient_mu     0.084
_exptl_absorpt_correction_type     multi-scan
_exptl_absorpt_process_details
;
(SADABS; Bruker, 2008)
;
_exptl_absorpt_correction_T_min     0.9659
_exptl_absorpt_correction_T_max     0.9912
_exptl_special_details     ?
_diffrn_ambient_temperature     200(2)
_diffrn_radiation_type     MoK\a
_diffrn_radiation_wavelength     0.71073
_diffrn_radiation_source     'fine-focus sealed tube'
_diffrn_radiation_monochromator     graphite
_diffrn_measurement_device_type     'Bruker APEXII CCD'
_diffrn_measurement_device     ?
_diffrn_measurement_method     '\f and \w scans'
_diffrn_reflns_number     27256
_diffrn_reflns_av_R_equivalents     0.0196
_diffrn_reflns_av_sigmaI/netI     0.0127
_diffrn_reflns_theta_min     2.19
_diffrn_reflns_theta_max     28.43
_diffrn_reflns_theta_full     28.43
_diffrn_measured_fraction_theta_max     0.996
_diffrn_measured_fraction_theta_full     0.996
_diffrn_reflns_limit_h_min     -6
_diffrn_reflns_limit_h_max     6
_diffrn_reflns_limit_k_min     -38
_diffrn_reflns_limit_k_max     38
_diffrn_reflns_limit_l_min     -13
_diffrn_reflns_limit_l_max     13
_refine_special_details
;
;
_reflns_number_total     3556
_reflns_number_gt     3014
_reflns_threshold_expression     I>2\s(I)
_refine_ls_structure_factor_coef     Fsqd
_refine_ls_matrix_type     full
_refine_ls_R_factor_all     0.0521
_refine_ls_R_factor_gt     0.0437
_refine_ls_wR_factor_gt     0.1163
_refine_ls_wR_factor_ref     0.1236
_refine_ls_goodness_of_fit_ref     1.058
_refine_ls_restrained_S_all     1.058
_refine_ls_number_reflns     3556
_refine_ls_number_parameters     185
_refine_ls_number_restraints     0
_refine_ls_hydrogen_treatment     mixed
_refine_ls_weighting_scheme     calc
_refine_ls_weighting_details
         'calc w=1/[\s^2^(Fo^2^)+(0.0614P)^2^+0.3543P] where P=(Fo^2^+2Fc^2^)/3'
_atom_sites_solution_hydrogens     geom
_atom_sites_solution_primary     direct
_atom_sites_solution_secondary     difmap
_refine_ls_shift/su_max     0.000
_refine_ls_shift/su_mean     0.000
_refine_diff_density_max     0.310
_refine_diff_density_min     -0.194
_refine_ls_extinction_method     none
_refine_ls_extinction_coef     ?
_refine_ls_abs_structure_Flack     ?
loop_
    _atom_type_symbol
    _atom_type_description
    _atom_type_scat_dispersion_real
    _atom_type_scat_dispersion_imag
    _atom_type_scat_source
    'C' 'C' 0.0033 0.0016
                         'International Tables Vol C Tables 4.2.6.8 and 6.1.1.4'
    'H' 'H' 0.0000 0.0000
                         'International Tables Vol C Tables 4.2.6.8 and 6.1.1.4'
    'N' 'N' 0.0061 0.0033
                         'International Tables Vol C Tables 4.2.6.8 and 6.1.1.4'
    'O' 'O' 0.0106 0.0060
                         'International Tables Vol C Tables 4.2.6.8 and 6.1.1.4'
_computing_data_collection     'APEX2 (Bruker, 2010)'
_computing_cell_refinement     'SAINT (Bruker, 2010)'
_computing_data_reduction     'SAINT (Bruker, 2010)'
_computing_structure_solution     'SHELXS97 (Sheldrick, 2008)'
_computing_structure_refinement     'SHELXL97 (Sheldrick, 2008)'
_computing_molecular_graphics
      'ORTEP-3 (Farrugia, 2012) and <i>Mercury</i> (Macrae <i>et al.</i>, 2008)'
_computing_publication_material
                            'SHELXL97 (Sheldrick, 2008) and PLATON (Spek, 2009)'
loop_
    _atom_site_type_symbol
    _atom_site_label
    _atom_site_fract_x
    _atom_site_fract_y
    _atom_site_fract_z
    _atom_site_U_iso_or_equiv
    _atom_site_adp_type
    _atom_site_calc_flag
    _atom_site_refinement_flags
    _atom_site_occupancy
    _atom_site_symmetry_multiplicity
    _atom_site_disorder_assembly
    _atom_site_disorder_group
    O O1 0.1615(2) 0.25725(3) 0.13744(9) 0.0434(2) Uani d . 1 1 . .
    O O2 0.31030(17) 0.05523(3) 0.44661(12) 0.0459(3) Uani d . 1 1 . .
    N N1 0.1515(2) 0.27199(3) 0.35689(10) 0.0330(2) Uani d . 1 1 . .
    H H1 0.155(3) 0.2596(5) 0.4318(17) 0.042(4) Uiso d . 1 1 . .
    N N2 0.3917(3) 0.20893(4) 0.30192(10) 0.0394(3) Uani d . 1 1 . .
    N N3 0.7377(2) 0.03696(4) 0.43233(13) 0.0386(3) Uani d . 1 1 . .
    H H3A 0.710(3) 0.0081(6) 0.4578(17) 0.049(4) Uiso d . 1 1 . .
    H H3B 0.898(3) 0.0466(6) 0.4190(16) 0.045(4) Uiso d . 1 1 . .
    C C1 -0.2229(5) 0.46134(6) 0.3273(2) 0.0767(6) Uani d . 1 1 . .
    H H1A -0.0793 0.4818 0.3082 0.115 Uiso calc R 1 1 . .
    H H1B -0.2613 0.4698 0.4150 0.115 Uiso calc R 1 1 . .
    H H1C -0.3898 0.4649 0.2556 0.115 Uiso calc R 1 1 . .
    C C2 0.2337(3) 0.24678(4) 0.25859(11) 0.0310(2) Uani d . 1 1 . .
    C C3 0.5469(3) 0.20076(4) 0.44066(12) 0.0368(3) Uani d . 1 1 . .
    H H3C 0.4867 0.2229 0.5031 0.044 Uiso calc R 1 1 . .
    H H3D 0.7444 0.2060 0.4461 0.044 Uiso calc R 1 1 . .
    C C4 0.5025(2) 0.15119(4) 0.48297(12) 0.0321(2) Uani d . 1 1 . .
    H H4A 0.3070 0.1467 0.4839 0.039 Uiso calc R 1 1 . .
    H H4B 0.6129 0.1456 0.5760 0.039 Uiso calc R 1 1 . .
    C C5 0.5848(2) 0.11644(4) 0.38535(12) 0.0301(2) Uani d . 1 1 . .
    H H5 0.7851 0.1202 0.3899 0.036 Uiso calc R 1 1 . .
    C C6 0.4276(3) 0.12705(4) 0.24063(13) 0.0409(3) Uani d . 1 1 . .
    H H6A 0.4911 0.1060 0.1765 0.049 Uiso calc R 1 1 . .
    H H6B 0.2297 0.1213 0.2327 0.049 Uiso calc R 1 1 . .
    C C7 0.4714(4) 0.17763(4) 0.20382(14) 0.0472(4) Uani d . 1 1 . .
    H H7A 0.6666 0.1827 0.2034 0.057 Uiso calc R 1 1 . .
    H H7B 0.3604 0.1845 0.1117 0.057 Uiso calc R 1 1 . .
    C C8 0.5337(2) 0.06691(4) 0.42456(12) 0.0305(2) Uani d . 1 1 . .
    C C11 0.0476(2) 0.31796(4) 0.34039(11) 0.0302(2) Uani d . 1 1 . .
    C C12 -0.1339(3) 0.33220(5) 0.41605(15) 0.0455(3) Uani d . 1 1 . .
    H H12 -0.2011 0.3104 0.4713 0.055 Uiso calc R 1 1 . .
    C C13 -0.2187(4) 0.37835(6) 0.41185(17) 0.0544(4) Uani d . 1 1 . .
    H H13 -0.3429 0.3877 0.4653 0.065 Uiso calc R 1 1 . .
    C C14 -0.1276(3) 0.41117(5) 0.33202(15) 0.0482(3) Uani d . 1 1 . .
    C C15 0.0491(3) 0.39607(5) 0.25471(15) 0.0452(3) Uani d . 1 1 . .
    H H15 0.1115 0.4177 0.1972 0.054 Uiso calc R 1 1 . .
    C C16 0.1383(3) 0.35025(4) 0.25839(13) 0.0383(3) Uani d . 1 1 . .
    H H16 0.2618 0.3409 0.2046 0.046 Uiso calc R 1 1 . .
loop_
    _atom_site_aniso_label
    _atom_site_aniso_U_11
    _atom_site_aniso_U_22
    _atom_site_aniso_U_33
    _atom_site_aniso_U_12
    _atom_site_aniso_U_13
    _atom_site_aniso_U_23
    O1 0.0715(7) 0.0391(5) 0.0191(4) 0.0123(4) 0.0091(4) 0.0027(3)
    O2 0.0244(4) 0.0361(5) 0.0818(7) 0.0014(3) 0.0219(4) 0.0156(4)
    N1 0.0484(6) 0.0318(5) 0.0201(5) 0.0058(4) 0.0106(4) 0.0038(4)
    N2 0.0650(7) 0.0307(5) 0.0221(5) 0.0115(5) 0.0094(5) 0.0012(4)
    N3 0.0236(5) 0.0294(5) 0.0654(8) 0.0017(4) 0.0159(5) 0.0104(5)
    C1 0.1017(15) 0.0434(9) 0.0764(13) 0.0245(9) 0.0024(11) -0.0068(8)
    C2 0.0435(6) 0.0291(5) 0.0209(5) -0.0002(4) 0.0083(4) 0.0012(4)
    C3 0.0458(7) 0.0307(6) 0.0301(6) 0.0028(5) 0.0011(5) 0.0018(4)
    C4 0.0347(6) 0.0338(6) 0.0265(6) 0.0043(4) 0.0042(4) 0.0054(4)
    C5 0.0241(5) 0.0282(5) 0.0410(6) 0.0009(4) 0.0135(4) 0.0063(4)
    C6 0.0620(8) 0.0311(6) 0.0324(6) 0.0079(5) 0.0162(6) -0.0017(5)
    C7 0.0824(10) 0.0338(6) 0.0312(6) 0.0140(6) 0.0253(7) 0.0051(5)
    C8 0.0223(5) 0.0293(5) 0.0412(6) -0.0004(4) 0.0096(4) 0.0059(4)
    C11 0.0347(5) 0.0326(5) 0.0219(5) 0.0022(4) 0.0033(4) -0.0010(4)
    C12 0.0540(8) 0.0451(7) 0.0429(7) 0.0076(6) 0.0224(6) 0.0027(6)
    C13 0.0629(9) 0.0538(9) 0.0502(9) 0.0195(7) 0.0205(7) -0.0047(7)
    C14 0.0566(8) 0.0371(7) 0.0438(8) 0.0100(6) -0.0032(6) -0.0054(6)
    C15 0.0570(8) 0.0345(6) 0.0403(7) -0.0013(6) 0.0035(6) 0.0052(5)
    C16 0.0460(7) 0.0368(6) 0.0330(6) 0.0014(5) 0.0113(5) 0.0029(5)
_geom_special_details
;
;
loop_
    _geom_bond_atom_site_label_1
    _geom_bond_atom_site_label_2
    _geom_bond_site_symmetry_2
    _geom_bond_distance
    _geom_bond_publ_flag
    O1 C2 . 1.2333(14) ?
    O2 C8 . 1.2360(13) ?
    N1 C2 . 1.3659(15) ?
    N1 C11 . 1.4127(15) ?
    N1 H1 . 0.834(17) ?
    N2 C2 . 1.3560(15) ?
    N2 C7 . 1.4588(16) ?
    N2 C3 . 1.4605(15) ?
    N3 C8 . 1.3235(14) ?
    N3 H3A . 0.886(18) ?
    N3 H3B . 0.890(17) ?
    C1 C14 . 1.513(2) ?
    C1 H1A . 0.9800 ?
    C1 H1B . 0.9800 ?
    C1 H1C . 0.9800 ?
    C3 C4 . 1.5151(16) ?
    C3 H3C . 0.9900 ?
    C3 H3D . 0.9900 ?
    C4 C5 . 1.5238(16) ?
    C4 H4A . 0.9900 ?
    C4 H4B . 0.9900 ?
    C5 C8 . 1.5114(15) ?
    C5 C6 . 1.5270(17) ?
    C5 H5 . 1.0000 ?
    C6 C7 . 1.5249(18) ?
    C6 H6A . 0.9900 ?
    C6 H6B . 0.9900 ?
    C7 H7A . 0.9900 ?
    C7 H7B . 0.9900 ?
    C11 C12 . 1.3763(17) ?
    C11 C16 . 1.3863(17) ?
    C12 C13 . 1.387(2) ?
    C12 H12 . 0.9500 ?
    C13 C14 . 1.383(2) ?
    C13 H13 . 0.9500 ?
    C14 C15 . 1.377(2) ?
    C15 C16 . 1.3852(18) ?
    C15 H15 . 0.9500 ?
    C16 H16 . 0.9500 ?
loop_
    _geom_angle_atom_site_label_1
    _geom_angle_atom_site_label_2
    _geom_angle_atom_site_label_3
    _geom_angle_site_symmetry_1
    _geom_angle_site_symmetry_3
    _geom_angle
    _geom_angle_publ_flag
    C2 N1 C11 . . 124.85(10) ?
    C2 N1 H1 . . 119.3(11) ?
    C11 N1 H1 . . 115.8(11) ?
    C2 N2 C7 . . 120.14(10) ?
    C2 N2 C3 . . 125.68(10) ?
    C7 N2 C3 . . 112.74(10) ?
    C8 N3 H3A . . 117.0(11) ?
    C8 N3 H3B . . 120.2(10) ?
    H3A N3 H3B . . 122.7(15) ?
    C14 C1 H1A . . 109.5 ?
    C14 C1 H1B . . 109.5 ?
    H1A C1 H1B . . 109.5 ?
    C14 C1 H1C . . 109.5 ?
    H1A C1 H1C . . 109.5 ?
    H1B C1 H1C . . 109.5 ?
    O1 C2 N2 . . 122.28(11) ?
    O1 C2 N1 . . 121.69(11) ?
    N2 C2 N1 . . 116.01(10) ?
    N2 C3 C4 . . 109.95(10) ?
    N2 C3 H3C . . 109.7 ?
    C4 C3 H3C . . 109.7 ?
    N2 C3 H3D . . 109.7 ?
    C4 C3 H3D . . 109.7 ?
    H3C C3 H3D . . 108.2 ?
    C3 C4 C5 . . 110.57(10) ?
    C3 C4 H4A . . 109.5 ?
    C5 C4 H4A . . 109.5 ?
    C3 C4 H4B . . 109.5 ?
    C5 C4 H4B . . 109.5 ?
    H4A C4 H4B . . 108.1 ?
    C8 C5 C4 . . 110.93(9) ?
    C8 C5 C6 . . 110.94(10) ?
    C4 C5 C6 . . 109.52(9) ?
    C8 C5 H5 . . 108.5 ?
    C4 C5 H5 . . 108.5 ?
    C6 C5 H5 . . 108.5 ?
    C7 C6 C5 . . 110.61(11) ?
    C7 C6 H6A . . 109.5 ?
    C5 C6 H6A . . 109.5 ?
    C7 C6 H6B . . 109.5 ?
    C5 C6 H6B . . 109.5 ?
    H6A C6 H6B . . 108.1 ?
    N2 C7 C6 . . 110.00(10) ?
    N2 C7 H7A . . 109.7 ?
    C6 C7 H7A . . 109.7 ?
    N2 C7 H7B . . 109.7 ?
    C6 C7 H7B . . 109.7 ?
    H7A C7 H7B . . 108.2 ?
    O2 C8 N3 . . 122.17(11) ?
    O2 C8 C5 . . 121.06(10) ?
    N3 C8 C5 . . 116.76(10) ?
    C12 C11 C16 . . 118.82(11) ?
    C12 C11 N1 . . 118.89(11) ?
    C16 C11 N1 . . 122.10(11) ?
    C11 C12 C13 . . 120.15(13) ?
    C11 C12 H12 . . 119.9 ?
    C13 C12 H12 . . 119.9 ?
    C14 C13 C12 . . 121.80(14) ?
    C14 C13 H13 . . 119.1 ?
    C12 C13 H13 . . 119.1 ?
    C15 C14 C13 . . 117.23(13) ?
    C15 C14 C1 . . 121.33(16) ?
    C13 C14 C1 . . 121.42(16) ?
    C14 C15 C16 . . 121.86(13) ?
    C14 C15 H15 . . 119.1 ?
    C16 C15 H15 . . 119.1 ?
    C15 C16 C11 . . 120.11(12) ?
    C15 C16 H16 . . 119.9 ?
    C11 C16 H16 . . 119.9 ?
loop_
    _geom_torsion_atom_site_label_1
    _geom_torsion_atom_site_label_2
    _geom_torsion_atom_site_label_3
    _geom_torsion_atom_site_label_4
    _geom_torsion_site_symmetry_1
    _geom_torsion_site_symmetry_2
    _geom_torsion_site_symmetry_3
    _geom_torsion_site_symmetry_4
    _geom_torsion
    _geom_torsion_publ_flag
    C7 N2 C2 O1 . . . . -3.0(2) ?
    C3 N2 C2 O1 . . . . 162.27(13) ?
    C7 N2 C2 N1 . . . . 175.02(12) ?
    C3 N2 C2 N1 . . . . -19.70(19) ?
    C11 N1 C2 O1 . . . . -18.65(19) ?
    C11 N1 C2 N2 . . . . 163.31(11) ?
    C2 N2 C3 C4 . . . . 134.00(13) ?
    C7 N2 C3 C4 . . . . -59.78(15) ?
    N2 C3 C4 C5 . . . . 57.39(13) ?
    C3 C4 C5 C8 . . . . -178.42(9) ?
    C3 C4 C5 C6 . . . . -55.63(13) ?
    C8 C5 C6 C7 . . . . 177.79(10) ?
    C4 C5 C6 C7 . . . . 55.01(13) ?
    C2 N2 C7 C6 . . . . -133.78(13) ?
    C3 N2 C7 C6 . . . . 59.15(16) ?
    C5 C6 C7 N2 . . . . -56.27(16) ?
    C4 C5 C8 O2 . . . . 50.08(16) ?
    C6 C5 C8 O2 . . . . -71.88(15) ?
    C4 C5 C8 N3 . . . . -130.68(12) ?
    C6 C5 C8 N3 . . . . 107.35(13) ?
    C2 N1 C11 C12 . . . . 151.54(13) ?
    C2 N1 C11 C16 . . . . -33.52(18) ?
    C16 C11 C12 C13 . . . . -1.4(2) ?
    N1 C11 C12 C13 . . . . 173.76(13) ?
    C11 C12 C13 C14 . . . . 0.5(2) ?
    C12 C13 C14 C15 . . . . 0.9(2) ?
    C12 C13 C14 C1 . . . . 179.54(16) ?
    C13 C14 C15 C16 . . . . -1.5(2) ?
    C1 C14 C15 C16 . . . . 179.85(15) ?
    C14 C15 C16 C11 . . . . 0.7(2) ?
    C12 C11 C16 C15 . . . . 0.76(19) ?
    N1 C11 C16 C15 . . . . -174.18(12) ?
loop_
    _geom_hbond_atom_site_label_D
    _geom_hbond_atom_site_label_H
    _geom_hbond_atom_site_label_A
    _geom_hbond_site_symmetry_A
    _geom_hbond_distance_DH
    _geom_hbond_distance_HA
    _geom_hbond_distance_DA
    _geom_hbond_angle_DHA
    N1 H1 O1 4_566 0.834(17) 2.128(17) 2.9481(13) 167.9(15)
    N3 H3A O2 3_656 0.886(18) 2.071(18) 2.9451(14) 168.9(15)
    N3 H3B O2 1_655 0.890(17) 2.034(17) 2.8875(13) 160.3(15)
    C3 H3C O1 4_566 0.99 2.41 3.2987(17) 148.5
_iucr_refine_instructions_details
;
TITL ca225_ma in P2(1)/c
CELL  0.71073    5.0102   28.6642   10.1131    90.000   103.113    90.000
ZERR        4    0.0001    0.0007    0.0002     0.000     0.001     0.000
LATT   1
SYMM             - X ,    0.50000 + Y ,    0.50000 - Z
SFAC  C  H  N  O
UNIT 56 76 12 8
ACTA
BOND $H
CONF
HTAB
TEMP -73
OMIT      0   2   0
EQIV $1   1-x,-y,1-z
EQIV $2   x,1/2-y,1/2+z
EQIV $3   1+x,y,z
HTAB N1   O1_$2
HTAB N3   O2_$1
HTAB N3   O2_$3
HTAB C3   O1_$2
FMAP 2
L.S. 10
PLAN -5
WGHT    0.061400    0.354300
FVAR       0.22031
O1    4    0.161507    0.257255    0.137444    11.00000    0.07152    0.03908 =
         0.01910    0.00266    0.00909    0.01233
O2    4    0.310302    0.055234    0.446607    11.00000    0.02440    0.03609 =
         0.08184    0.01556    0.02188    0.00145
N1    3    0.151508    0.271991    0.356886    11.00000    0.04837    0.03179 =
         0.02010    0.00383    0.01065    0.00579
H1    2    0.154615    0.259604    0.431800    11.00000    0.04160
N2    3    0.391709    0.208926    0.301923    11.00000    0.06495    0.03072 =
         0.02213    0.00122    0.00936    0.01147
N3    3    0.737710    0.036958    0.432332    11.00000    0.02364    0.02944 =
         0.06542    0.01042    0.01591    0.00175
H3A   2    0.710145    0.008110    0.457768    11.00000    0.04937
H3B   2    0.898337    0.046605    0.418961    11.00000    0.04543
C1    1   -0.222903    0.461338    0.327307    11.00000    0.10168    0.04339 =
         0.07640   -0.00676    0.00243    0.02449
AFIX 137
H1A   2   -0.079302    0.481759    0.308239    11.00000   -1.50000
H1B   2   -0.261344    0.469838    0.414997    11.00000   -1.50000
H1C   2   -0.389835    0.464920    0.255630    11.00000   -1.50000
AFIX   0
C2    1    0.233723    0.246782    0.258592    11.00000    0.04346    0.02906 =
         0.02087    0.00123    0.00828   -0.00025
C3    1    0.546935    0.200764    0.440656    11.00000    0.04584    0.03072 =
         0.03014    0.00184    0.00106    0.00283
AFIX  23
H3C   2    0.486685    0.222944    0.503064    11.00000   -1.20000
H3D   2    0.744414    0.206040    0.446103    11.00000   -1.20000
AFIX   0
C4    1    0.502484    0.151188    0.482971    11.00000    0.03468    0.03381 =
         0.02649    0.00536    0.00417    0.00428
AFIX  23
H4A   2    0.307009    0.146673    0.483884    11.00000   -1.20000
H4B   2    0.612866    0.145581    0.575962    11.00000   -1.20000
AFIX   0
C5    1    0.584808    0.116436    0.385347    11.00000    0.02405    0.02820 =
         0.04103    0.00625    0.01346    0.00093
AFIX  13
H5    2    0.785128    0.120173    0.389879    11.00000   -1.20000
AFIX   0
C6    1    0.427609    0.127049    0.240634    11.00000    0.06198    0.03107 =
         0.03238   -0.00173    0.01617    0.00791
AFIX  23
H6A   2    0.491070    0.105993    0.176468    11.00000   -1.20000
H6B   2    0.229721    0.121334    0.232674    11.00000   -1.20000
AFIX   0
C7    1    0.471354    0.177625    0.203818    11.00000    0.08237    0.03383 =
         0.03121    0.00505    0.02532    0.01400
AFIX  23
H7A   2    0.666647    0.182656    0.203394    11.00000   -1.20000
H7B   2    0.360380    0.184451    0.111710    11.00000   -1.20000
AFIX   0
C8    1    0.533687    0.066909    0.424557    11.00000    0.02228    0.02929 =
         0.04118    0.00588    0.00956   -0.00045
C11   1    0.047604    0.317960    0.340390    11.00000    0.03472    0.03255 =
         0.02185   -0.00102    0.00335    0.00223
C12   1   -0.133857    0.332197    0.416049    11.00000    0.05399    0.04507 =
         0.04294    0.00271    0.02239    0.00761
AFIX  43
H12   2   -0.201147    0.310369    0.471275    11.00000   -1.20000
AFIX   0
C13   1   -0.218732    0.378351    0.411849    11.00000    0.06286    0.05384 =
         0.05020   -0.00469    0.02046    0.01953
AFIX  43
H13   2   -0.342876    0.387667    0.465269    11.00000   -1.20000
AFIX   0
C14   1   -0.127559    0.411172    0.332022    11.00000    0.05661    0.03708 =
         0.04381   -0.00543   -0.00324    0.01004
C15   1    0.049050    0.396074    0.254715    11.00000    0.05701    0.03451 =
         0.04035    0.00525    0.00348   -0.00135
AFIX  43
H15   2    0.111486    0.417693    0.197218    11.00000   -1.20000
AFIX   0
C16   1    0.138284    0.350254    0.258395    11.00000    0.04604    0.03680 =
         0.03303    0.00291    0.01131    0.00141
AFIX  43
H16   2    0.261824    0.340945    0.204642    11.00000   -1.20000
HKLF 4
REM  ca225_ma in P2(1)/c
REM R1 =  0.0437 for   3014 Fo > 4sig(Fo)  and  0.0521 for all   3556 data
REM    185 parameters refined using      0 restraints
END
;
data_global
_journal_date_recd_electronic     2012-10-26
_journal_date_accepted     2012-11-21
_journal_name_full     'Acta Crystallographica, Section E'
_journal_year     2012
_journal_volume     68
_journal_issue     12
_journal_page_first     o3452
_journal_page_last     o3452
_journal_paper_category     QO
_journal_paper_doi     10.1107/S1600536812047836
_journal_coeditor_code     BG2489
_publ_contact_author_name     'Dr Richard Betz'
_publ_contact_author_address
;
Department of Chemistry
Nelson Mandela Metropolitan University
Summerstrand Campus (South)
University Way
Summerstrand
PO Box 77000
Port Elizabeth
6031
South Africa
;
_publ_contact_author_email     'richard.betz@webmail.co.za'
_publ_contact_author_fax     '+27-41-504-4236'
_publ_contact_author_phone     '+27-41-504-4285'
_publ_section_title
;
<i>N</i>^1^-(4-Methylphenyl)piperidine-1,4-dicarboxamide
;
loop_
    _publ_author_name
    _publ_author_address
    'Islor, Arun M.'
;
National Institute of Technology-Karnataka
Department of Chemistry
Medicinal Chemistry Laboratory
Surathkal
Mangalore 575 025
India
;
    'Jagadeesh, M. R.'
;
GM Institute of Technology
Department of Physics
Davangere 577 006
India
;
    'Suresh Kumar, H. M.'
;
Siddaganga Institute of Technololgy
Department of Physics
Tumkur 572 103
India
;
    'Ananda Kumari, R.'
;
Sree Siddaganga College for Women
Tumkur 572 103
India
;
    'Gerber, Thomas'
;
Nelson Mandela Metropolitan University
Summerstrand Campus
Department of Chemistry
University Way
Summerstrand
PO Box 77000
Port Elizabeth
6031
South Africa
;
    'Hosten, Eric'
;
Nelson Mandela Metropolitan University
Summerstrand Campus
Department of Chemistry
University Way
Summerstrand
PO Box 77000
Port Elizabeth
6031
South Africa
;
    'Betz, Richard'
;
Nelson Mandela Metropolitan University
Summerstrand Campus
Department of Chemistry
University Way
Summerstrand
PO Box 77000
Port Elizabeth
6031
South Africa
;
