# Supplementary material for: N 1-(4-Methyl­phen­yl)piperidine-1,4-dicarboxamide
Source: Acta Crystallogr Sect E Struct Rep Online. 2012 Nov 24;68(Pt 12):o3452. doi: 10.1107/S1600536812047836 (PMC3589029; doi:10.1107/S1600536812047836)
Supplement: Supplementary file 3 [file e-68-o3452-Isup3.hkl]

# 
# h,k,l, Fc-squared, Fo-squared, sigma(Fo-squared) and status flag 
# 
data_I
_shelx_title ' ca225_ma in P2(1)/c' 
_shelx_refln_list_code          4 
_shelx_F_calc_maximum      144.96 
_exptl_crystal_F_000       560.00 
_reflns_d_resolution_high  0.7464 
 
loop_ 
 _symmetry_equiv_pos_as_xyz 
 'x, y, z' 
 '-x, y+1/2, -z+1/2' 
 '-x, -y, -z' 
 'x, -y-1/2, z-1/2' 
 
_cell_length_a     5.0102 
_cell_length_b    28.6642 
_cell_length_c    10.1131 
_cell_angle_alpha  90.000 
_cell_angle_beta  103.113 
_cell_angle_gamma  90.000 
 
_shelx_F_squared_multiplier     1.000 
 
loop_ 
 _refln_index_h 
 _refln_index_k 
 _refln_index_l 
 _refln_F_squared_calc 
 _refln_F_squared_meas 
 _refln_F_squared_sigma 
 _refln_observed_status 
   1   0   0     1277.01     1119.01      7.40 o 
   2   0   0       87.72       79.06      1.01 o 
   3   0   0     1530.61     1695.66     12.30 o 
   4   0   0       25.54       28.28      1.22 o 
   5   0   0       32.55       37.30      1.56 o 
   6   0   0        1.28        2.95      1.31 o 
   1   1   0     3028.87     3132.58     14.72 o 
   2   1   0      545.60      529.18      2.86 o 
   3   1   0       71.31       76.39      1.31 o 
   4   1   0       28.98       33.22      0.95 o 
   5   1   0       16.98       19.48      0.87 o 
   6   1   0       18.43       17.87      1.11 o 
   1   2   0       53.78       53.50      0.50 o 
   2   2   0      548.72      632.49      3.36 o 
   3   2   0      983.70     1012.64      5.36 o 
   4   2   0      131.34      129.07      1.64 o 
   5   2   0       67.82       61.65      1.26 o 
   6   2   0        3.33        2.01      0.92 o 
   1   3   0     9490.24     9055.93     39.85 o 
   2   3   0     1133.71     1194.41      6.11 o 
   3   3   0        0.03       -0.64      0.64 o 
   4   3   0      529.99      548.45      4.23 o 
   5   3   0       13.12       13.13      0.82 o 
   6   3   0        0.02       -0.87      0.87 o 
   0   4   0      883.31      827.41      5.43 o 
   1   4   0      643.81      620.19      2.74 o 
   2   4   0     2842.00     3058.36     15.31 o 
   3   4   0        1.56        4.69      0.51 o 
   4   4   0       13.83       13.02      0.70 o 
   5   4   0        0.02       -0.20      0.68 o 
   6   4   0        0.35       -0.86      0.86 o 
   1   5   0      998.59     1039.95      4.50 o 
   2   5   0      118.69      112.87      0.84 o 
   3   5   0       55.14       59.07      0.87 o 
   4   5   0        0.15       -0.53      0.53 o 
   5   5   0      138.51      129.52      1.72 o 
   6   5   0        3.41        0.47      0.91 o 
   0   6   0      652.79      670.15      4.47 o 
   1   6   0      705.82      690.93      3.06 o 
   2   6   0      703.05      772.24      4.06 o 
   3   6   0       25.01       19.39      0.45 o 
   4   6   0       15.16       15.40      0.71 o 
   5   6   0        9.87       11.68      0.81 o 
   6   6   0        0.40       -0.36      0.89 o 
   1   7   0     2755.20     2655.83     11.40 o 
   2   7   0     1275.56     1342.71      6.62 o 
   3   7   0      171.77      190.69      1.39 o 
   4   7   0       82.83       71.38      1.19 o 
   5   7   0       14.84       15.75      0.85 o 
   6   7   0        6.32        7.31      1.02 o 
   0   8   0        1.84        3.43      0.29 o 
   1   8   0      917.91      923.61      4.08 o 
   2   8   0      529.30      542.51      2.84 o 
   3   8   0      355.95      362.86      2.36 o 
   4   8   0       46.43       43.80      1.03 o 
   5   8   0      186.99      181.82      2.07 o 
   6   8   0       22.35       23.10      1.22 o 
   1   9   0      202.67      178.77      1.05 o 
   2   9   0      638.74      666.40      3.56 o 
   3   9   0       98.62      101.27      0.99 o 
   4   9   0      238.90      229.63      2.20 o 
   5   9   0       37.72       44.28      1.20 o 
   6   9   0       46.89       51.13      1.57 o 
   0  10   0     2406.04     2335.35     15.31 o 
   1  10   0       26.13       22.82      0.47 o 
   2  10   0     2073.51     2090.80     10.53 o 
   3  10   0      201.10      207.48      1.73 o 
   4  10   0       78.61       72.19      1.22 o 
   5  10   0      126.15      125.10      1.72 o 
   6  10   0       19.82       24.61      1.26 o 
   1  11   0     3722.61     3900.40     18.96 o 
   2  11   0       94.30      105.62      0.90 o 
   3  11   0      453.93      483.22      3.35 o 
   4  11   0       24.25       22.91      0.83 o 
   5  11   0        0.73        3.56      0.77 o 
   6  11   0        0.63        3.59      0.97 o 
   0  12   0      599.53      634.88      4.79 o 
   1  12   0     2836.03     3100.55     15.12 o 
   2  12   0      195.67      204.45      1.26 o 
   3  12   0      418.28      424.46      3.01 o 
   4  12   0       33.55       33.20      0.99 o 
   5  12   0       40.57       43.74      1.20 o 
   6  12   0       39.96       46.46      1.46 o 
   1  13   0       82.62       95.12      0.78 o 
   2  13   0      225.30      224.55      1.40 o 
   3  13   0        1.59        3.66      0.52 o 
   4  13   0       32.17       28.64      0.92 o 
   5  13   0      180.76      172.12      2.31 o 
   6  13   0       17.00       20.43      1.17 o 
   0  14   0     1976.36     2122.30     15.04 o 
   1  14   0     1345.89     1427.93      7.06 o 
   2  14   0      447.49      448.35      2.55 o 
   3  14   0       16.65       18.79      0.67 o 
   4  14   0       51.53       45.83      1.11 o 
   5  14   0       32.28       34.53      1.08 o 
   6  14   0       49.97       50.25      1.53 o 
   1  15   0       12.26        9.56      0.39 o 
   2  15   0       31.02       36.86      0.63 o 
   3  15   0        0.14        0.15      0.47 o 
   4  15   0      153.14      152.91      2.11 o 
   5  15   0        7.72        8.60      0.83 o 
   6  15   0        0.21        1.27      1.85 o 
   0  16   0      243.00      225.90      2.01 o 
   1  16   0      413.92      421.95      2.42 o 
   2  16   0        9.35       10.24      0.42 o 
   3  16   0       38.36       33.45      0.79 o 
   4  16   0       35.19       36.09      0.99 o 
   5  16   0       16.04       12.77      0.89 o 
   1  17   0      202.96      215.22      1.44 o 
   2  17   0       62.24       57.82      0.76 o 
   3  17   0       69.22       64.04      0.96 o 
   4  17   0        1.77        1.13      0.60 o 
   5  17   0        2.04        0.12      0.72 o 
   0  18   0       18.00       17.12      0.71 o 
   1  18   0       36.38       34.26      0.66 o 
   2  18   0       22.81       21.28      0.57 o 
   3  18   0       64.41       71.90      1.11 o 
   4  18   0       33.65       36.54      0.96 o 
   5  18   0        0.09       -0.20      0.73 o 
   1  19   0        1.04        1.12      0.35 o 
   2  19   0       23.52       22.82      0.65 o 
   3  19   0       19.62       19.04      0.71 o 
   4  19   0       35.74       36.08      0.95 o 
   5  19   0        1.41        1.13      0.74 o 
   0  20   0      116.61      108.72      1.47 o 
   1  20   0        2.27        2.68      0.37 o 
   2  20   0       47.22       46.30      0.84 o 
   3  20   0       18.89       16.84      0.73 o 
   4  20   0        7.35        6.19      0.76 o 
   5  20   0       30.70       27.61      1.07 o 
   1  21   0      670.38      644.31      4.07 o 
   2  21   0       71.47       61.78      0.94 o 
   3  21   0      333.30      294.13      2.50 o 
   4  21   0      105.02       90.60      1.47 o 
   5  21   0       12.30       13.63      1.00 o 
   0  22   0       81.24       80.77      1.41 o 
   1  22   0      349.62      341.43      2.54 o 
   2  22   0       35.16       27.06      1.04 o 
   3  22   0       26.45       29.76      0.88 o 
   4  22   0        0.00       -0.68      0.68 o 
   5  22   0       11.66       12.25      1.06 o 
   1  23   0      347.37      320.19      2.42 o 
   2  23   0       25.27       17.24      0.71 o 
   3  23   0        6.79        4.93      0.63 o 
   4  23   0        5.53        6.12      0.83 o 
   5  23   0       18.42       20.71      1.20 o 
   0  24   0      129.41      123.84      1.80 o 
   1  24   0       43.40       49.94      0.91 o 
   2  24   0      266.67      254.00      2.30 o 
   3  24   0        0.10       -0.18      0.63 o 
   4  24   0        2.32        2.30      0.74 o 
   5  24   0       32.39       34.58      1.55 o 
   1  25   0       29.29       28.45      0.98 o 
   2  25   0      588.46      543.73      3.95 o 
   3  25   0        1.92        2.44      0.70 o 
   4  25   0       20.58       19.07      0.95 o 
   0  26   0        4.38        2.80      0.74 o 
   1  26   0        2.17        1.21      0.52 o 
   2  26   0        2.75        7.46      0.80 o 
   3  26   0       54.69       52.33      1.19 o 
   4  26   0        6.12        7.85      0.84 o 
   1  27   0       91.56       85.18      1.16 o 
   2  27   0        3.28        4.77      0.59 o 
   3  27   0       12.38       11.51      0.82 o 
   4  27   0        0.03       -0.58      0.80 o 
   0  28   0       58.38       49.79      1.38 o 
   1  28   0        1.34        2.06      0.56 o 
   2  28   0       12.51       12.62      0.73 o 
   3  28   0        0.23        0.24      0.71 o 
   4  28   0       62.22       66.60      1.61 o 
   1  29   0        0.69        0.06      0.55 o 
   2  29   0       68.64       63.33      1.19 o 
   3  29   0       22.16       20.31      0.88 o 
   4  29   0        0.97        1.44      0.86 o 
   0  30   0       23.83       26.62      1.12 o 
   1  30   0        0.85        0.34      0.57 o 
   2  30   0        0.00       -0.67      0.67 o 
   3  30   0        2.03        2.87      0.71 o 
   4  30   0        3.19        2.00      0.90 o 
   1  31   0       86.06       81.89      1.22 o 
   2  31   0        4.42        3.88      0.76 o 
   3  31   0       17.58       15.53      0.91 o 
   0  32   0       41.52       40.71      1.41 o 
   1  32   0        0.07        1.20      0.65 o 
   2  32   0        6.37        3.91      0.76 o 
   3  32   0        6.01        5.18      0.82 o 
   1  33   0       22.97       22.38      1.02 o 
   2  33   0        4.21        5.16      0.79 o 
   3  33   0       31.28       33.86      1.14 o 
   0  34   0      119.94      127.27      2.46 o 
   1  34   0       45.99       51.20      1.17 o 
   2  34   0        8.24        8.17      0.84 o 
   3  34   0        4.78        6.26      1.17 o 
   1  35   0       32.40       32.99      1.09 o 
   2  35   0        0.02       -0.33      0.79 o 
   0  36   0       86.19      101.33      2.26 o 
   1  36   0       37.11       37.69      1.17 o 
   2  36   0       41.20       44.17      1.28 o 
   1  37   0       42.17       47.06      1.29 o 
   0  38   0       39.53       44.95      1.86 o 
  -6   1   1        0.00       -0.87      0.87 o 
  -5   1   1        8.97        9.23      0.76 o 
  -4   1   1      210.32      225.60      1.92 o 
  -3   1   1      295.63      333.65      2.00 o 
  -2   1   1      147.61       94.88      0.71 o 
  -1   1   1     8369.29     8159.22     37.95 o 
   0   1   1     2830.67     1974.43    115.89 o 
   1   1   1     1970.80     1966.31      8.51 o 
   2   1   1       52.34       58.77      0.60 o 
   3   1   1        6.25        6.23      0.41 o 
   4   1   1       62.13       66.53      1.14 o 
   5   1   1      155.46      159.50      1.93 o 
   6   1   1        0.42        0.29      0.91 o 
  -6   2   1        6.24        3.12      1.03 o 
  -5   2   1       76.42       80.83      1.37 o 
  -4   2   1      269.31      282.38      2.25 o 
  -3   2   1      123.71      122.41      1.00 o 
  -2   2   1     1492.45     1544.08      7.29 o 
  -1   2   1    11017.06    10409.99     49.74 o 
   0   2   1      267.14      248.54      3.54 o 
   1   2   1    21012.20    20296.97    232.65 o 
   2   2   1        1.88        5.46      0.29 o 
   3   2   1      389.90      393.66      2.53 o 
   4   2   1        9.27        8.64      0.63 o 
   5   2   1      154.46      148.09      1.85 o 
   6   2   1       11.08       11.60      1.34 o 
  -6   3   1        4.17        3.61      0.93 o 
  -5   3   1        6.60        5.86      0.73 o 
  -4   3   1       50.49       53.17      0.95 o 
  -3   3   1       45.55       48.46      0.68 o 
  -2   3   1     4283.73     4575.48     21.42 o 
  -1   3   1     1569.36     1549.28      6.82 o 
   0   3   1     1014.99      977.55      4.72 o 
   1   3   1     3540.30     3679.94     15.18 o 
   2   3   1        1.50        2.77      0.27 o 
   3   3   1      107.39      121.54      1.09 o 
   4   3   1       25.33       24.34      0.80 o 
   5   3   1       14.58       15.42      0.84 o 
   6   3   1        0.16       -0.88      0.88 o 
  -6   4   1        3.59        1.75      0.92 o 
  -5   4   1       55.22       50.78      1.19 o 
  -4   4   1       99.21       77.78      1.12 o 
  -3   4   1        2.52        5.92      0.38 o 
  -2   4   1      381.43      370.89      2.00 o 
  -1   4   1     2674.99     2738.30     12.80 o 
   0   4   1      244.92      242.12      1.17 o 
   1   4   1      538.90      499.36      2.11 o 
   2   4   1       33.16       39.40      0.51 o 
   3   4   1        4.55        1.00      0.37 o 
   4   4   1       46.75       53.23      1.06 o 
   5   4   1        0.02       -0.69      0.69 o 
   6   4   1        0.13       -0.86      0.86 o 
  -6   5   1        5.39        4.60      0.95 o 
  -5   5   1        4.30        5.43      0.73 o 
  -4   5   1       40.11       41.55      0.94 o 
  -3   5   1      114.91      111.81      0.97 o 
  -2   5   1      163.68      166.37      1.07 o 
  -1   5   1       15.28       16.50      0.32 o 
   0   5   1        4.62        4.04      0.15 o 
   1   5   1      485.80      452.96      1.93 o 
   2   5   1      959.65     1112.76      5.37 o 
   3   5   1       39.84       43.37      0.73 o 
   4   5   1       13.75       10.61      0.66 o 
   5   5   1        0.75       -0.71      0.71 o 
   6   5   1        0.25       -0.86      0.86 o 
  -6   6   1        7.29        5.38      0.98 o 
  -5   6   1      212.95      195.83      2.12 o 
  -4   6   1       92.91       82.75      1.06 o 
  -3   6   1      178.46      199.23      1.43 o 
  -2   6   1      460.13      504.88      2.73 o 
  -1   6   1      286.43      256.49      1.33 o 
   0   6   1      234.81      223.98      1.03 o 
   1   6   1        0.59        0.15      0.18 o 
   2   6   1      241.56      274.30      1.59 o 
   3   6   1       16.18       11.06      0.45 o 
   4   6   1        6.22        5.00      0.61 o 
   5   6   1        7.06        5.79      0.77 o 
   6   6   1        0.61       -0.88      0.88 o 
  -6   7   1        0.10       -0.62      0.88 o 
  -5   7   1        5.33        8.06      0.85 o 
  -4   7   1       10.40       12.39      0.65 o 
  -3   7   1       31.02       26.93      0.58 o 
  -2   7   1        7.07        6.36      0.34 o 
  -1   7   1      608.39      562.63      2.73 o 
   0   7   1     1063.12     1085.48      4.96 o 
   1   7   1      172.93      152.38      0.84 o 
   2   7   1      151.36      148.13      1.00 o 
   3   7   1       18.08       21.53      0.54 o 
   4   7   1       65.06       55.88      1.09 o 
   5   7   1       44.47       40.79      1.17 o 
   6   7   1        0.10       -0.24      0.88 o 
  -6   8   1        0.40        0.63      0.92 o 
  -5   8   1       55.37       58.81      1.62 o 
  -4   8   1        0.46       -0.48      0.57 o 
  -3   8   1       28.87       42.40      0.74 o 
  -2   8   1        4.77        1.65      0.30 o 
  -1   8   1      902.19      908.18      4.45 o 
   0   8   1       10.37       18.42      0.64 o 
   1   8   1      428.20      453.95      2.11 o 
   2   8   1        0.06       -0.09      0.25 o 
   3   8   1       73.31       81.09      0.90 o 
   4   8   1       46.46       50.35      1.07 o 
   5   8   1        0.91        1.34      0.71 o 
   6   8   1       10.36       11.00      1.42 o 
  -6   9   1       43.96       43.13      1.45 o 
  -5   9   1       49.29       51.68      1.24 o 
  -4   9   1       97.61       86.56      1.30 o 
  -3   9   1        1.85        2.03      0.40 o 
  -2   9   1      761.15      802.71      4.22 o 
  -1   9   1      369.16      382.75      2.02 o 
   0   9   1      511.30      519.75      2.53 o 
   1   9   1        6.39        4.94      0.23 o 
   2   9   1       32.73       42.86      0.55 o 
   3   9   1        2.60        2.36      0.37 o 
   4   9   1       98.28       97.69      1.39 o 
   5   9   1      127.55      125.80      1.66 o 
   6   9   1       17.33       18.23      1.12 o 
  -6  10   1       11.86       14.74      1.10 o 
  -5  10   1       63.58       68.26      1.36 o 
  -4  10   1       57.35       59.76      1.14 o 
  -3  10   1      192.65      209.33      1.65 o 
  -2  10   1       26.57       39.57      0.58 o 
  -1  10   1      418.57      454.47      2.37 o 
   0  10   1       19.64       27.10      0.82 o 
   1  10   1      193.14      190.93      1.07 o 
   2  10   1      172.05      186.48      1.16 o 
   3  10   1      116.95      112.05      1.08 o 
   4  10   1        1.96        2.27      0.60 o 
   5  10   1        4.71        7.17      0.76 o 
   6  10   1       59.56       56.86      1.53 o 
  -6  11   1       23.26       21.70      1.23 o 
  -5  11   1      255.76      264.69      2.62 o 
  -4  11   1       19.75       19.58      0.80 o 
  -3  11   1       47.84       57.52      0.89 o 
  -2  11   1      610.84      630.69      3.28 o 
  -1  11   1       12.48        6.14      0.28 o 
   0  11   1     2562.62     2629.96     13.11 o 
   1  11   1      193.53      191.71      1.08 o 
   2  11   1      537.86      542.02      2.75 o 
   3  11   1       24.61       31.12      0.69 o 
   4  11   1      131.32      116.36      1.45 o 
   5  11   1        8.01       10.97      0.82 o 
   6  11   1       22.28       22.86      1.17 o 
  -6  12   1        0.06        0.13      0.96 o 
  -5  12   1        2.26        9.04      0.79 o 
  -4  12   1      359.54      347.94      2.99 o 
  -3  12   1      140.12      131.23      1.30 o 
  -2  12   1       35.73       34.06      0.58 o 
  -1  12   1      685.63      712.23      3.60 o 
   0  12   1       45.98       64.60      1.90 o 
   1  12   1        0.92        3.72      0.26 o 
   2  12   1      722.34      764.24      3.87 o 
   3  12   1      302.25      318.66      2.29 o 
   4  12   1        0.76        5.48      0.63 o 
   5  12   1       13.81       16.85      0.90 o 
   6  12   1        0.80        3.80      0.95 o 
  -6  13   1       13.81       11.37      1.07 o 
  -5  13   1       84.96       86.76      1.48 o 
  -4  13   1        0.98        3.26      0.63 o 
  -3  13   1      123.13      131.62      1.71 o 
  -2  13   1      429.82      460.82      2.80 o 
  -1  13   1      250.51      245.40      1.40 o 
   0  13   1        0.03        0.70      0.31 o 
   1  13   1      800.15      846.20      4.30 o 
   2  13   1        0.61        2.33      0.31 o 
   3  13   1        3.77        5.30      0.48 o 
   4  13   1      253.33      255.30      2.33 o 
   5  13   1       34.19       32.50      1.10 o 
   6  13   1       56.94       61.11      2.84 o 
  -6  14   1        1.65        2.12      0.97 o 
  -5  14   1       26.68       21.90      0.95 o 
  -4  14   1        9.62       12.49      0.74 o 
  -3  14   1      721.32      704.01      4.63 o 
  -2  14   1        6.61       12.65      0.46 o 
  -1  14   1       43.58       52.33      0.58 o 
   0  14   1     3996.53     4265.25     20.51 o 
   1  14   1       44.08       43.59      0.59 o 
   2  14   1       96.40      103.60      0.87 o 
   3  14   1       13.40       13.62      0.56 o 
   4  14   1      422.36      411.60      3.31 o 
   5  14   1        9.85        8.07      0.85 o 
  -6  15   1        5.04        7.62      1.09 o 
  -5  15   1        9.30        9.34      0.83 o 
  -4  15   1      104.75       96.87      1.41 o 
  -3  15   1      131.14      129.40      1.28 o 
  -2  15   1      230.27      240.09      1.77 o 
  -1  15   1      588.52      563.79      2.88 o 
   0  15   1      942.44     1068.99      5.51 o 
   1  15   1        5.07        7.68      0.33 o 
   2  15   1      170.87      172.19      1.24 o 
   3  15   1       17.81       18.17      0.61 o 
   4  15   1        1.61        4.87      0.68 o 
   5  15   1        8.81        8.59      0.86 o 
  -6  16   1       26.08       29.29      1.35 o 
  -5  16   1       15.53       11.57      0.90 o 
  -4  16   1        0.09        0.40      0.60 o 
  -3  16   1        0.46        2.21      0.53 o 
  -2  16   1       17.48       23.32      0.52 o 
  -1  16   1       18.14       29.94      0.92 o 
   0  16   1      369.95      399.47      2.22 o 
   1  16   1      353.78      321.91      2.09 o 
   2  16   1        2.84        5.92      0.39 o 
   3  16   1       12.80       14.75      0.61 o 
   4  16   1        5.91        4.23      0.67 o 
   5  16   1        0.50        0.36      0.77 o 
  -5  17   1        0.36       -0.13      0.72 o 
  -4  17   1       59.88       62.65      1.17 o 
  -3  17   1      393.58      400.92      3.24 o 
  -2  17   1        2.98        3.44      0.37 o 
  -1  17   1       49.94       54.01      0.66 o 
   0  17   1      147.75      164.03      1.14 o 
   1  17   1       11.92       16.28      0.47 o 
   2  17   1      122.55      117.67      1.09 o 
   3  17   1       11.64        9.43      0.56 o 
   4  17   1       27.20       27.12      0.95 o 
   5  17   1        1.59       -0.74      0.80 o 
  -5  18   1        0.18        0.64      0.74 o 
  -4  18   1        1.91        1.98      0.66 o 
  -3  18   1      380.26      352.46      2.94 o 
  -2  18   1      119.38      117.67      1.18 o 
  -1  18   1       23.25       28.76      0.57 o 
   0  18   1       88.12       88.47      0.80 o 
   1  18   1      166.03      170.19      1.26 o 
   2  18   1       13.87       13.66      0.48 o 
   3  18   1       28.10       23.12      0.69 o 
   4  18   1        0.01       -0.60      0.60 o 
   5  18   1        1.49        0.71      0.79 o 
  -5  19   1        0.05       -0.09      0.73 o 
  -4  19   1        2.18        2.21      0.72 o 
  -3  19   1       35.95       35.32      0.90 o 
  -2  19   1       27.71       27.80      0.66 o 
  -1  19   1      245.96      233.90      1.73 o 
   0  19   1      573.63      580.68      3.25 o 
   1  19   1       36.38       40.60      0.68 o 
   2  19   1        6.12        6.43      0.46 o 
   3  19   1        3.46        2.07      0.54 o 
   4  19   1       24.68       22.36      0.83 o 
   5  19   1       30.39       28.19      1.07 o 
  -5  20   1        1.54        1.18      0.94 o 
  -4  20   1        8.81        7.94      0.76 o 
  -3  20   1       99.04       85.37      1.38 o 
  -2  20   1        7.43        8.14      0.47 o 
  -1  20   1       46.58       47.95      0.75 o 
   0  20   1      511.28      480.76      3.08 o 
   1  20   1       52.48       58.26      0.78 o 
   2  20   1        3.91        3.28      0.44 o 
   3  20   1       14.01       15.97      0.71 o 
   4  20   1      233.01      218.62      2.09 o 
   5  20   1        9.16        7.34      0.88 o 
  -5  21   1       24.63       22.58      1.04 o 
  -4  21   1        0.05       -0.30      0.67 o 
  -3  21   1       27.73       24.78      0.78 o 
  -2  21   1        8.53        9.23      0.50 o 
  -1  21   1      194.91      200.23      1.56 o 
   0  21   1       37.18       48.29      0.78 o 
   1  21   1        4.41        5.12      0.43 o 
   2  21   1      294.21      273.70      2.27 o 
   3  21   1       62.59       54.96      1.08 o 
   4  21   1        5.29        4.89      0.72 o 
   5  21   1        0.74        0.54      0.81 o 
  -5  22   1        3.91        3.82      0.88 o 
  -4  22   1       93.45       87.68      1.45 o 
  -3  22   1       35.28       30.73      0.86 o 
  -2  22   1      281.73      250.64      2.09 o 
  -1  22   1       74.56       69.34      0.94 o 
   0  22   1      249.95      231.53      1.78 o 
   1  22   1       38.54       38.49      0.79 o 
   2  22   1        3.51        4.23      0.54 o 
   3  22   1       49.14       55.64      1.10 o 
   4  22   1        1.32        1.99      0.71 o 
   5  22   1        7.18        6.13      1.00 o 
  -5  23   1        3.83        4.68      0.98 o 
  -4  23   1       28.14       25.45      1.11 o 
  -3  23   1        2.47        0.59      0.57 o 
  -2  23   1      177.54      170.19      1.98 o 
  -1  23   1       40.04       35.68      0.79 o 
   0  23   1      582.81      515.75      3.34 o 
   1  23   1      629.24      573.37      3.56 o 
   2  23   1       42.38       41.55      0.95 o 
   3  23   1      516.07      474.42      4.67 o 
   4  23   1       78.62       77.51      1.34 o 
   5  23   1        7.54        9.06      1.03 o 
  -5  24   1        5.43        4.71      1.01 o 
  -4  24   1        4.34        3.99      0.81 o 
  -3  24   1        3.78        3.70      0.80 o 
  -2  24   1      199.76      192.81      1.80 o 
  -1  24   1       29.43       23.73      0.70 o 
   0  24   1        1.26        8.34      0.79 o 
   1  24   1       67.47       74.72      1.66 o 
   2  24   1      100.42       77.01      1.14 o 
   3  24   1       34.08       38.72      1.21 o 
   4  24   1        0.39        1.23      0.75 o 
  -5  25   1        0.79        1.89      0.96 o 
  -4  25   1        4.67        6.20      0.85 o 
  -3  25   1       14.70       16.08      0.84 o 
  -2  25   1        1.09        1.23      0.55 o 
  -1  25   1       33.96       20.89      0.72 o 
   0  25   1       85.24       77.77      1.06 o 
   1  25   1        1.14        1.73      0.46 o 
   2  25   1      111.16       90.78      1.35 o 
   3  25   1        4.72        4.52      0.82 o 
   4  25   1       23.55       20.50      1.03 o 
  -4  26   1        0.00        1.39      0.81 o 
  -3  26   1       45.43       41.05      1.04 o 
  -2  26   1      102.44       92.10      1.26 o 
  -1  26   1      200.23      164.92      1.59 o 
   0  26   1       51.80       50.12      0.93 o 
   1  26   1       63.19       58.62      1.00 o 
   2  26   1        8.34        5.68      0.57 o 
   3  26   1       48.29       51.43      1.57 o 
   4  26   1        4.27        6.16      0.84 o 
  -4  27   1       13.29       12.36      0.95 o 
  -3  27   1        7.02        5.96      0.67 o 
  -2  27   1        4.74        4.39      0.56 o 
  -1  27   1       93.24       99.69      1.25 o 
   0  27   1        2.77        4.75      0.56 o 
   1  27   1      230.22      194.18      1.79 o 
   2  27   1        6.33        5.09      0.57 o 
   3  27   1      106.52      102.97      1.48 o 
   4  27   1        4.19        6.49      0.86 o 
  -4  28   1        1.98        2.07      0.86 o 
  -3  28   1        0.03        0.04      0.65 o 
  -2  28   1        5.19        4.66      0.64 o 
  -1  28   1       21.96       20.38      0.75 o 
   0  28   1       84.05       68.08      1.07 o 
   1  28   1       85.97       94.84      1.23 o 
   2  28   1       14.44       15.03      0.78 o 
   3  28   1        6.13        6.87      0.77 o 
   4  28   1        0.02       -0.10      0.81 o 
  -4  29   1       32.27       42.42      1.32 o 
  -3  29   1       26.26       27.31      1.02 o 
  -2  29   1        0.02       -0.53      0.61 o 
  -1  29   1        3.81        2.34      0.60 o 
   0  29   1       39.06       37.16      0.91 o 
   1  29   1       16.90       15.35      0.71 o 
   2  29   1       29.65       26.29      0.90 o 
   3  29   1        8.04        7.33      0.79 o 
   4  29   1        4.24        3.06      0.90 o 
  -4  30   1       17.47       18.85      1.07 o 
  -3  30   1        0.08        0.30      0.71 o 
  -2  30   1        4.75        3.66      0.66 o 
  -1  30   1       37.98       33.93      0.94 o 
   0  30   1        9.18        9.89      0.64 o 
   1  30   1        1.70        1.64      0.71 o 
   2  30   1       23.51       23.55      0.89 o 
   3  30   1       25.05       27.52      1.09 o 
  -3  31   1        2.22        1.99      0.77 o 
  -2  31   1        1.73        1.36      0.65 o 
  -1  31   1        0.31        0.76      0.63 o 
   0  31   1       15.06       13.03      0.70 o 
   1  31   1        8.22        7.50      0.70 o 
   2  31   1       38.82       34.69      1.07 o 
   3  31   1       15.01       13.34      0.96 o 
  -3  32   1        1.30        0.71      0.77 o 
  -2  32   1        0.38        0.13      0.70 o 
  -1  32   1        4.31        3.84      0.66 o 
   0  32   1       23.03       25.78      0.88 o 
   1  32   1      189.32      190.24      1.99 o 
   2  32   1        0.04       -0.27      0.72 o 
   3  32   1       29.64       28.45      1.08 o 
  -3  33   1        5.42        5.87      0.84 o 
  -2  33   1        0.73        0.29      0.73 o 
  -1  33   1       28.86       30.30      0.96 o 
   0  33   1       42.94       42.46      1.08 o 
   1  33   1        0.03        5.04      0.72 o 
   2  33   1        7.23        6.19      0.81 o 
   3  33   1        3.40        3.95      0.84 o 
  -3  34   1        0.07       -0.37      0.80 o 
  -2  34   1       11.58       12.85      0.88 o 
  -1  34   1       39.50       43.25      1.17 o 
   0  34   1        9.17        9.41      0.77 o 
   1  34   1       21.37       23.85      0.88 o 
   2  34   1        0.57        1.14      0.76 o 
  -2  35   1       16.83       17.57      0.94 o 
  -1  35   1        8.36       11.60      0.86 o 
   0  35   1        0.00        0.94      0.70 o 
   1  35   1       35.64       37.32      1.07 o 
   2  35   1       35.80       39.06      1.18 o 
  -2  36   1       62.92       71.29      1.44 o 
  -1  36   1       51.24       54.06      1.32 o 
   0  36   1        0.18        0.60      0.75 o 
   1  36   1        2.48        2.50      0.75 o 
   2  36   1        3.74        5.31      0.91 o 
  -1  37   1       22.58       27.76      1.07 o 
   0  37   1        1.28        1.63      0.79 o 
   1  37   1       57.27       59.42      1.38 o 
   0  38   1        0.39        0.62      0.84 o 
  -6   0   2        2.44        1.72      1.10 o 
  -5   0   2       11.16       10.05      1.10 o 
  -4   0   2       99.69      113.00      1.64 o 
  -3   0   2       32.11       47.61      1.01 o 
  -2   0   2        0.56       -0.29      0.29 o 
  -1   0   2      356.21      362.94      2.70 o 
   0   0   2     1864.32     1731.35     14.62 o 
   1   0   2    11734.02    11277.11     62.25 o 
   2   0   2      426.10      387.67      2.75 o 
   3   0   2        2.87        1.24      0.53 o 
   4   0   2      992.32     1004.51     10.18 o 
   5   0   2      269.47      284.62      4.85 o 
   6   0   2       77.07       69.78      2.80 o 
  -6   1   2        3.20        2.10      0.79 o 
  -5   1   2       57.04       58.92      1.23 o 
  -4   1   2      128.40      134.04      1.53 o 
  -3   1   2      532.76      632.93      3.74 o 
  -2   1   2        2.28        0.39      0.24 o 
  -1   1   2     4552.84     4452.17     23.11 o 
   0   1   2    10642.91    10014.24     96.61 o 
   1   1   2     4531.02     4425.16     19.16 o 
   2   1   2       72.99       78.04      0.65 o 
   3   1   2      109.49      126.70      1.15 o 
   4   1   2      147.31      150.63      1.74 o 
   5   1   2       51.69       55.43      1.18 o 
   6   1   2        2.85        3.69      0.91 o 
  -6   2   2        0.16       -0.73      0.73 o 
  -5   2   2       19.91       19.51      0.87 o 
  -4   2   2       11.67        9.65      0.51 o 
  -3   2   2      140.65      158.40      1.25 o 
  -2   2   2      485.59      478.38      2.39 o 
  -1   2   2      138.08      107.44      0.81 o 
   0   2   2     2949.75     2881.95     15.23 o 
   1   2   2     1190.27     1094.04      4.22 o 
   2   2   2      725.34      688.50      3.24 o 
   3   2   2       36.95       30.17      0.67 o 
   4   2   2       12.77       14.92      0.83 o 
   5   2   2       27.18       29.41      0.96 o 
   6   2   2        5.59        3.69      0.89 o 
  -6   3   2        2.99        1.54      0.79 o 
  -5   3   2       76.42       76.31      1.32 o 
  -4   3   2       68.16       62.07      0.89 o 
  -3   3   2      275.42      323.27      2.11 o 
  -2   3   2      877.91      906.62      4.37 o 
  -1   3   2      358.79      373.41      1.94 o 
   0   3   2     5936.79     6029.00     30.30 o 
   1   3   2      736.68      740.88      2.91 o 
   2   3   2      172.58      152.94      0.98 o 
   3   3   2        4.12        1.50      0.37 o 
   4   3   2        4.97        2.95      0.85 o 
   5   3   2        3.53        2.44      0.70 o 
   6   3   2        1.69        0.15      0.86 o 
  -6   4   2        1.36        0.26      0.81 o 
  -5   4   2        0.78        0.84      0.66 o 
  -4   4   2       12.46       13.49      0.57 o 
  -3   4   2       44.09       37.14      0.89 o 
  -2   4   2      490.85      533.95      2.58 o 
  -1   4   2       19.64       16.74      0.29 o 
   0   4   2       97.02      100.48      1.02 o 
   1   4   2      876.22      874.86      3.46 o 
   2   4   2       60.70       60.60      0.58 o 
   3   4   2      294.94      320.25      2.10 o 
   4   4   2      122.03      120.31      1.74 o 
   5   4   2       10.86        7.80      0.74 o 
   6   4   2        2.81        1.42      0.86 o 
  -6   5   2        3.08        4.01      0.88 o 
  -5   5   2      232.58      226.62      2.33 o 
  -4   5   2      171.77      158.20      1.45 o 
  -3   5   2      582.28      639.22      3.79 o 
  -2   5   2      148.91      139.50      0.86 o 
  -1   5   2      137.81      130.54      0.75 o 
   0   5   2      966.33      896.36      4.90 o 
   1   5   2     2210.76     2414.94      9.41 o 
   2   5   2      192.55      196.07      1.16 o 
   3   5   2       41.54       44.43      0.76 o 
   4   5   2       10.34        9.41      0.65 o 
   5   5   2        0.02       -0.65      0.65 o 
   6   5   2        5.37        2.97      0.89 o 
  -6   6   2       15.41       14.71      1.00 o 
  -5   6   2        6.92        8.18      0.75 o 
  -4   6   2       51.31       56.85      0.95 o 
  -3   6   2      328.34      352.30      2.28 o 
  -2   6   2      279.15      247.04      1.37 o 
  -1   6   2      333.59      312.58      1.73 o 
   0   6   2      362.38      332.37      1.65 o 
   1   6   2      307.91      366.93      1.63 o 
   2   6   2       14.63       17.88      0.37 o 
   3   6   2       11.61       13.72      0.49 o 
   4   6   2        3.88        2.05      0.57 o 
   5   6   2       14.22       15.60      0.84 o 
   6   6   2        0.00       -0.48      0.86 o 
  -6   7   2       27.00       22.72      1.11 o 
  -5   7   2       60.71       56.28      1.21 o 
  -4   7   2       96.16       72.71      1.07 o 
  -3   7   2        7.70        6.09      0.35 o 
  -2   7   2      339.19      342.25      1.87 o 
  -1   7   2     1839.78     1844.70      8.76 o 
   0   7   2     1807.85     1844.92      8.15 o 
   1   7   2        8.22        6.00      0.22 o 
   2   7   2       41.65       49.12      0.54 o 
   3   7   2       96.84      117.93      1.13 o 
   4   7   2       22.99       18.31      0.75 o 
   5   7   2       31.27       30.93      0.98 o 
   6   7   2        3.52        3.31      0.90 o 
  -6   8   2       35.24       32.91      1.23 o 
  -5   8   2        6.80        8.63      0.76 o 
  -4   8   2        8.14        9.49      0.61 o 
  -3   8   2        0.71        1.11      0.38 o 
  -2   8   2       53.80       52.37      0.60 o 
  -1   8   2      718.34      768.22      3.75 o 
   0   8   2     1902.36     1879.96      9.03 o 
   1   8   2      335.37      335.28      1.56 o 
   2   8   2      144.14      137.17      0.90 o 
   3   8   2        9.48        8.44      0.46 o 
   4   8   2       62.02       60.86      1.12 o 
   5   8   2        8.39        7.19      0.74 o 
   6   8   2       23.37       25.26      1.15 o 
  -6   9   2        3.93        6.35      0.92 o 
  -5   9   2        1.34        1.37      0.69 o 
  -4   9   2      102.64      104.11      1.40 o 
  -3   9   2      368.42      350.00      2.40 o 
  -2   9   2     1487.33     1567.67      7.90 o 
  -1   9   2     1071.51     1098.34      5.33 o 
   0   9   2      141.27      149.41      1.13 o 
   1   9   2      212.06      197.32      1.03 o 
   2   9   2       77.98       64.99      0.62 o 
   3   9   2       40.89       40.65      0.76 o 
   4   9   2       24.89       24.57      0.82 o 
   5   9   2        2.18        1.86      0.73 o 
   6   9   2       10.01       12.21      1.41 o 
  -6  10   2       26.10       28.50      1.18 o 
  -5  10   2       33.15       33.86      1.06 o 
  -4  10   2        8.53        7.25      0.75 o 
  -3  10   2      157.17      176.65      1.46 o 
  -2  10   2     1020.98     1010.63      5.20 o 
  -1  10   2       34.13       38.34      0.73 o 
   0  10   2      698.92      752.99      3.76 o 
   1  10   2      311.73      321.50      1.55 o 
   2  10   2       19.29       19.43      0.39 o 
   3  10   2      221.90      231.99      1.73 o 
   4  10   2        9.87       10.18      0.77 o 
   5  10   2       76.89       77.15      1.44 o 
   6  10   2        0.46        0.73      1.25 o 
  -6  11   2       54.18       57.38      1.52 o 
  -5  11   2       75.14       68.35      1.34 o 
  -4  11   2       77.00       75.04      1.24 o 
  -3  11   2       58.31       62.81      0.87 o 
  -2  11   2      230.88      226.93      1.43 o 
  -1  11   2      248.17      260.83      1.45 o 
   0  11   2     1608.90     1723.75      8.60 o 
   1  11   2        8.96        3.78      0.24 o 
   2  11   2     1045.36     1045.28      5.17 o 
   3  11   2        9.53        9.28      0.49 o 
   4  11   2       13.72       15.45      0.73 o 
   5  11   2      104.43      102.03      1.61 o 
  -6  12   2        1.23        3.04      0.89 o 
  -5  12   2       81.57       88.93      1.63 o 
  -4  12   2       44.15       41.31      1.13 o 
  -3  12   2      156.25      156.07      1.51 o 
  -2  12   2     1147.23     1193.26      6.35 o 
  -1  12   2      222.99      221.92      1.33 o 
   0  12   2      411.08      424.88      2.31 o 
   1  12   2      179.15      194.12      1.10 o 
   2  12   2       15.14       16.78      0.47 o 
   3  12   2       82.83       84.24      1.26 o 
   4  12   2       66.00       56.66      1.11 o 
   5  12   2      135.10      136.32      1.94 o 
  -6  13   2        9.70        8.66      1.00 o 
  -5  13   2        0.04        2.08      0.73 o 
  -4  13   2      281.08      276.41      2.55 o 
  -3  13   2      287.78      289.25      2.10 o 
  -2  13   2       34.43       25.73      0.59 o 
  -1  13   2      491.80      599.64      3.17 o 
   0  13   2      974.30      982.84      5.04 o 
   1  13   2     1460.72     1530.07      7.11 o 
   2  13   2      119.96      148.57      1.06 o 
   3  13   2       62.72       62.35      0.93 o 
   4  13   2       66.25       66.08      1.18 o 
   5  13   2        3.63        8.47      0.90 o 
  -6  14   2        9.35       12.18      1.37 o 
  -5  14   2        4.15        4.72      0.77 o 
  -4  14   2      497.81      480.46      3.87 o 
  -3  14   2        0.07        1.27      0.47 o 
  -2  14   2      181.77      187.60      1.80 o 
  -1  14   2     2259.96     2341.64     11.64 o 
   0  14   2      646.30      670.14      3.49 o 
   1  14   2      642.21      712.01      3.68 o 
   2  14   2      319.18      303.56      1.77 o 
   3  14   2       57.12       55.23      0.90 o 
   4  14   2       22.22       23.12      0.84 o 
   5  14   2       42.27       45.51      1.45 o 
  -6  15   2       66.14       73.65      2.15 o 
  -5  15   2       27.69       21.92      0.94 o 
  -4  15   2      126.26      136.00      1.60 o 
  -3  15   2      294.59      301.01      2.56 o 
  -2  15   2      219.61      221.23      1.74 o 
  -1  15   2       18.20       25.12      0.72 o 
   0  15   2       16.46       18.29      0.62 o 
   1  15   2        0.00        0.55      0.28 o 
   2  15   2        2.07        2.93      0.34 o 
   3  15   2      144.04      151.19      1.42 o 
   4  15   2       13.86       14.20      0.76 o 
   5  15   2       75.12       68.77      2.13 o 
  -6  16   2        7.60        6.77      0.99 o 
  -5  16   2        1.64        1.93      0.68 o 
  -4  16   2      674.48      665.49      5.06 o 
  -3  16   2      175.70      161.63      1.71 o 
  -2  16   2       88.03       85.13      0.90 o 
  -1  16   2      209.21      203.79      1.37 o 
   0  16   2        6.73        7.94      0.33 o 
   1  16   2       95.63       90.12      0.81 o 
   2  16   2        0.18        0.37      0.33 o 
   3  16   2       24.16       18.65      0.62 o 
   4  16   2       17.20       13.88      0.77 o 
   5  16   2        0.01        0.18      0.79 o 
  -5  17   2        6.79        5.24      0.77 o 
  -4  17   2      162.30      158.47      1.85 o 
  -3  17   2       95.11       98.12      1.33 o 
  -2  17   2      660.51      629.85      3.72 o 
  -1  17   2      268.36      252.37      1.68 o 
   0  17   2      561.02      581.67      3.19 o 
   1  17   2       12.70       12.67      0.37 o 
   2  17   2       41.16       40.98      0.65 o 
   3  17   2        1.12        0.73      0.47 o 
   4  17   2        0.15       -0.09      0.63 o 
   5  17   2        7.68        6.93      0.87 o 
  -5  18   2        1.26        1.65      0.74 o 
  -4  18   2       53.34       47.08      1.26 o 
  -3  18   2       29.56       31.75      0.85 o 
  -2  18   2      480.18      470.29      3.05 o 
  -1  18   2      116.10      118.38      1.09 o 
   0  18   2      193.48      203.27      1.30 o 
   1  18   2      300.26      290.95      1.81 o 
   2  18   2       21.35       24.16      0.61 o 
   3  18   2       24.87       22.13      0.66 o 
   4  18   2        0.03       -0.59      0.59 o 
   5  18   2       12.24       11.47      1.30 o 
  -5  19   2       17.82       16.13      0.93 o 
  -4  19   2        6.79        7.30      0.87 o 
  -3  19   2      259.97      255.68      2.20 o 
  -2  19   2       11.86       13.88      0.63 o 
  -1  19   2      114.71      128.92      1.17 o 
   0  19   2      132.83      135.86      1.06 o 
   1  19   2        0.27        1.51      0.33 o 
   2  19   2       12.96       12.52      0.51 o 
   3  19   2        2.37        1.69      0.53 o 
   4  19   2       88.37       83.49      1.20 o 
   5  19   2        3.54        1.15      0.77 o 
  -5  20   2       38.71       43.42      1.32 o 
  -4  20   2        9.93       10.75      0.83 o 
  -3  20   2        7.50        7.43      0.66 o 
  -2  20   2      724.78      684.77      4.66 o 
  -1  20   2      751.33      699.94      4.47 o 
   0  20   2       18.12       18.61      0.53 o 
   1  20   2      372.24      370.11      2.24 o 
   2  20   2        0.71        1.46      0.47 o 
   3  20   2       13.77       10.90      0.63 o 
   4  20   2       11.47       12.34      0.70 o 
   5  20   2        4.87        4.50      0.84 o 
  -5  21   2        0.25        0.82      0.82 o 
  -4  21   2       33.92       36.51      1.13 o 
  -3  21   2        0.68       -0.58      0.58 o 
  -2  21   2       24.15       24.37      1.53 o 
  -1  21   2      997.27      954.43      5.99 o 
   0  21   2       73.37       67.63      0.77 o 
   1  21   2      515.66      475.74      2.89 o 
   2  21   2      384.06      369.42      2.61 o 
   3  21   2       64.69       65.07      1.11 o 
   4  21   2        7.46        6.78      0.72 o 
   5  21   2        0.01       -0.41      0.87 o 
  -5  22   2        0.04       -0.61      0.91 o 
  -4  22   2       11.44        8.95      0.83 o 
  -3  22   2        1.31       -0.40      0.52 o 
  -2  22   2      393.98      384.66      2.93 o 
   0  22   2       61.38       46.55      0.71 o 
   1  22   2      227.43      209.61      1.54 o 
   2  22   2      116.18      115.74      1.23 o 
   3  22   2      305.56      283.30      2.63 o 
   4  22   2       35.53       39.33      1.04 o 
   5  22   2       27.69       32.99      1.51 o 
  -5  23   2        4.06        2.72      0.96 o 
  -4  23   2       28.15       30.74      1.10 o 
  -3  23   2        1.43        0.99      0.56 o 
  -2  23   2      165.67      153.91      1.59 o 
  -1  23   2     1109.24     1094.56      6.85 o 
   0  23   2       32.60       34.73      0.74 o 
   1  23   2        0.00        0.74      0.39 o 
   2  23   2      146.12      131.52      1.40 o 
   3  23   2       24.56       25.66      1.10 o 
   4  23   2        0.00       -0.69      0.69 o 
  -5  24   2        0.71        0.51      0.93 o 
  -4  24   2        1.03        1.57      0.79 o 
  -3  24   2        0.01       -0.21      0.57 o 
  -2  24   2      203.32      175.10      1.79 o 
  -1  24   2     1496.27     1439.71      8.86 o 
   0  24   2       42.83       41.75      0.79 o 
   1  24   2        1.03        1.78      0.43 o 
   2  24   2      157.55      153.63      1.47 o 
   3  24   2        0.32        1.32      0.65 o 
   4  24   2        3.13        1.59      0.78 o 
  -5  25   2        8.79        7.12      1.18 o 
  -4  25   2        7.81        8.74      0.87 o 
  -3  25   2       46.34       42.38      1.01 o 
  -2  25   2        6.47       11.81      0.70 o 
   0  25   2       25.45       18.13      0.63 o 
   1  25   2        2.84        3.74      0.47 o 
   2  25   2      164.87      146.73      1.54 o 
   3  25   2       26.25       26.67      0.91 o 
   4  25   2       42.38       40.97      1.21 o 
  -4  26   2       62.42       63.39      1.34 o 
  -3  26   2       54.40       54.10      1.10 o 
  -2  26   2       40.65       45.20      1.31 o 
  -1  26   2       13.77        7.15      0.62 o 
   0  26   2      117.90      102.07      1.16 o 
   1  26   2      267.49      224.63      2.21 o 
   2  26   2      296.46      295.80      2.41 o 
   3  26   2        0.09        1.10      0.67 o 
   4  26   2       26.68       25.70      1.04 o 
  -4  27   2        4.12        5.34      0.87 o 
  -3  27   2        6.57        5.85      0.68 o 
  -2  27   2        9.40       10.94      0.74 o 
  -1  27   2       21.48       15.19      0.69 o 
   0  27   2       84.56       81.34      1.20 o 
   1  27   2        4.95        6.12      0.60 o 
   2  27   2       10.99       16.95      0.71 o 
   3  27   2       29.17       23.62      0.90 o 
   4  27   2       15.84       18.03      1.11 o 
  -4  28   2        1.68        3.70      0.82 o 
  -3  28   2       47.95       52.67      1.18 o 
  -2  28   2        2.31        0.21      0.59 o 
  -1  28   2        5.76        5.85      0.62 o 
   0  28   2      118.64      106.31      1.57 o 
   1  28   2       29.72       31.20      0.83 o 
   2  28   2        1.13        0.86      0.62 o 
   3  28   2       12.47       11.29      0.87 o 
   4  28   2        2.08        2.05      1.02 o 
  -4  29   2        0.52        0.72      0.85 o 
  -3  29   2       79.55       83.84      1.35 o 
  -2  29   2       12.69       15.41      0.76 o 
  -1  29   2       30.03       26.02      0.84 o 
   0  29   2        4.38        8.40      0.65 o 
   1  29   2       30.34       34.83      0.90 o 
   2  29   2       12.06       11.66      0.80 o 
   3  29   2        4.35        4.17      0.83 o 
  -4  30   2        6.36        6.27      1.00 o 
  -3  30   2       34.22       36.62      1.02 o 
  -2  30   2        8.37        8.21      0.71 o 
  -1  30   2       18.69       13.44      0.73 o 
   0  30   2       42.19       42.97      1.15 o 
   1  30   2        4.64        3.90      0.63 o 
   2  30   2        0.28        0.00      0.70 o 
   3  30   2        2.63        3.36      0.83 o 
  -3  31   2       33.29       40.62      1.27 o 
  -2  31   2        2.51        2.59      0.66 o 
  -1  31   2        9.12        8.73      0.70 o 
   0  31   2        0.02        0.90      0.60 o 
   1  31   2        0.03       -0.51      0.59 o 
   2  31   2       10.16       10.09      0.78 o 
   3  31   2        0.68        1.42      0.86 o 
  -3  32   2        0.28        1.54      0.76 o 
  -2  32   2        5.33        3.97      0.70 o 
  -1  32   2        2.94        2.22      0.66 o 
   0  32   2        3.89        5.43      0.70 o 
   1  32   2       12.51       15.41      0.76 o 
   2  32   2        0.02       -0.68      0.68 o 
   3  32   2       11.23       13.05      1.03 o 
  -3  33   2        0.94        0.79      0.82 o 
  -2  33   2        0.97        1.34      0.76 o 
  -1  33   2       13.70       13.49      0.79 o 
   0  33   2        1.90        2.55      0.67 o 
   1  33   2       20.10       20.60      0.87 o 
   2  33   2        8.88        8.21      0.80 o 
  -3  34   2       12.30       12.68      1.05 o 
  -2  34   2        0.68        0.69      0.73 o 
  -1  34   2        0.00        0.43      0.66 o 
   0  34   2        6.04        8.86      0.80 o 
   1  34   2        4.97        6.19      0.71 o 
   2  34   2        0.27        0.06      0.78 o 
  -2  35   2       25.70       24.86      1.06 o 
  -1  35   2       16.82       21.19      0.91 o 
   0  35   2       70.04       78.45      1.36 o 
   1  35   2        3.93        3.87      0.76 o 
   2  35   2       11.67       12.39      1.40 o 
  -2  36   2       10.35       12.49      1.02 o 
  -1  36   2        7.74        7.62      0.88 o 
   0  36   2       19.46       23.88      0.98 o 
   1  36   2        2.30        3.30      0.80 o 
  -1  37   2        0.47        0.19      0.80 o 
   0  37   2       35.75       38.92      1.23 o 
   1  37   2        7.63       10.07      0.97 o 
  -6   1   3        0.93       -0.74      0.74 o 
  -5   1   3       23.16       19.67      0.85 o 
  -4   1   3       80.51       82.47      0.98 o 
  -3   1   3        4.79        1.71      0.30 o 
  -2   1   3      971.24     1065.11      5.07 o 
  -1   1   3        9.60       20.43      0.32 o 
   0   1   3     4923.67     4957.83     33.76 o 
   1   1   3       25.00       26.75      0.33 o 
   2   1   3      313.28      337.96      1.77 o 
   3   1   3      112.90      108.09      1.17 o 
   4   1   3      267.11      263.26      2.24 o 
   5   1   3      207.07      204.81      2.39 o 
   6   1   3       19.66       18.20      2.44 o 
  -6   2   3        1.24       -0.30      0.74 o 
  -5   2   3       21.65       20.92      0.86 o 
  -4   2   3       85.80       92.20      1.03 o 
  -3   2   3      195.25      209.85      1.35 o 
  -2   2   3        5.74        5.24      0.24 o 
  -1   2   3       13.35       10.62      0.31 o 
   0   2   3      655.56      636.65      3.42 o 
   1   2   3        0.00        0.73      0.18 o 
   2   2   3      263.04      263.44      1.48 o 
   3   2   3        0.30        1.30      0.36 o 
   4   2   3        0.11        1.84      0.62 o 
   5   2   3       43.94       44.21      1.13 o 
   6   2   3        3.83        2.33      1.24 o 
  -6   3   3       25.47       27.29      1.30 o 
  -5   3   3        5.16        3.82      0.68 o 
  -4   3   3        3.18       -0.42      0.42 o 
  -3   3   3        2.06       -0.19      0.27 o 
  -2   3   3        8.67       16.23      0.35 o 
  -1   3   3      627.75      562.60      3.41 o 
   0   3   3      426.02      418.37      2.31 o 
   1   3   3      195.48      182.83      1.06 o 
   2   3   3     3402.32     3558.35     15.06 o 
   3   3   3      369.43      399.02      2.43 o 
   4   3   3       85.51       81.29      1.17 o 
   5   3   3       34.82       29.60      1.05 o 
   6   3   3        3.88        2.93      1.20 o 
  -6   4   3        1.95        2.27      0.78 o 
  -5   4   3      110.63      103.22      1.49 o 
  -4   4   3       23.42       18.72      0.61 o 
  -3   4   3        5.01        7.07      0.32 o 
  -2   4   3     1955.45     2221.33     10.71 o 
  -1   4   3      439.64      460.73      2.83 o 
   0   4   3     5888.17     5741.94     28.09 o 
   1   4   3       27.80       26.30      0.34 o 
   2   4   3      549.26      558.39      2.72 o 
   3   4   3       41.79       44.28      0.69 o 
   4   4   3       15.38       17.75      0.72 o 
   5   4   3        1.78        1.18      0.75 o 
  -6   5   3        0.53        0.38      0.74 o 
  -5   5   3       16.10       12.73      0.78 o 
  -4   5   3      141.78      159.27      1.40 o 
  -3   5   3       84.01      101.61      0.85 o 
  -2   5   3      401.83      445.23      2.32 o 
  -1   5   3      645.02      625.16      3.31 o 
   0   5   3      338.62      306.05      1.72 o 
   1   5   3      420.90      467.98      2.42 o 
   2   5   3        7.17       11.86      0.53 o 
   3   5   3        4.93        3.51      0.39 o 
   4   5   3        2.25        0.95      0.58 o 
   5   5   3        2.37        0.34      0.75 o 
  -6   6   3        2.44        3.43      0.79 o 
  -5   6   3      150.78      158.72      1.87 o 
  -4   6   3      709.78      712.61      4.13 o 
  -3   6   3        4.72        2.64      0.30 o 
  -2   6   3        0.82        1.38      0.26 o 
  -1   6   3     2587.78     2663.45     13.60 o 
   0   6   3      753.20      684.77      3.56 o 
   1   6   3      147.71      132.54      0.82 o 
   2   6   3      963.95     1013.39      4.89 o 
   3   6   3       20.10       15.86      0.50 o 
   4   6   3       14.19       15.26      0.69 o 
   5   6   3        3.15        0.46      0.76 o 
  -6   7   3        9.73        9.24      0.93 o 
  -5   7   3        1.33        2.84      0.69 o 
  -4   7   3      256.48      269.38      1.88 o 
  -3   7   3       87.98      102.33      0.89 o 
  -2   7   3      106.74      131.59      0.84 o 
  -1   7   3     1929.72     2063.05     11.43 o 
   0   7   3       34.99       40.21      0.36 o 
   1   7   3       11.25        8.27      0.26 o 
   2   7   3      487.70      480.93      2.48 o 
   3   7   3       38.51       45.56      0.73 o 
   4   7   3       40.92       37.86      0.93 o 
   5   7   3        3.77        1.05      0.75 o 
  -6   8   3        0.21        0.73      0.83 o 
  -5   8   3       13.42       15.90      0.84 o 
  -4   8   3       12.77       13.27      0.61 o 
  -3   8   3      138.33      158.02      1.23 o 
  -2   8   3     1613.04     1745.28      8.42 o 
  -1   8   3        6.69        8.60      0.27 o 
   0   8   3      427.14      397.00      2.09 o 
   1   8   3        0.00       -0.10      0.22 o 
   2   8   3      469.44      525.82      2.61 o 
   3   8   3      129.74      124.47      1.11 o 
   4   8   3        0.26        0.20      0.57 o 
   5   8   3        1.37       -0.74      0.74 o 
  -6   9   3        6.07        6.82      0.90 o 
  -5   9   3       86.56       78.04      1.40 o 
  -4   9   3       59.95       65.24      1.10 o 
  -3   9   3        0.77        1.18      0.33 o 
  -2   9   3      183.73      214.05      1.31 o 
  -1   9   3     3575.98     3786.82     20.97 o 
   0   9   3     1608.31     1792.44      8.75 o 
   1   9   3       39.00       36.73      0.47 o 
   2   9   3        0.41        0.10      0.28 o 
   3   9   3      167.67      149.98      1.20 o 
   4   9   3        2.17        2.97      0.60 o 
   5   9   3       65.52       67.58      1.60 o 
  -6  10   3       51.53       51.34      1.44 o 
  -5  10   3       35.41       40.91      1.54 o 
  -4  10   3       61.03       58.67      1.06 o 
  -3  10   3      118.46      124.64      1.13 o 
  -2  10   3       85.37       87.93      0.69 o 
  -1  10   3       28.45       38.39      1.19 o 
   0  10   3      172.69      202.04      1.18 o 
   1  10   3      225.94      242.82      1.38 o 
   2  10   3       13.48       23.94      0.45 o 
   3  10   3        3.73        7.03      0.43 o 
   4  10   3       14.25       13.93      0.69 o 
   5  10   3       14.54       18.19      0.93 o 
  -6  11   3       10.95       12.44      1.11 o 
  -5  11   3        0.75        4.85      0.74 o 
  -4  11   3       17.40       17.69      0.74 o 
  -3  11   3        8.90        5.97      0.40 o 
  -2  11   3      132.74      150.86      1.05 o 
  -1  11   3       52.05       49.41      0.56 o 
   0  11   3        8.45        8.25      0.29 o 
   1  11   3      414.75      430.16      2.17 o 
   2  11   3      515.54      534.65      2.83 o 
   3  11   3       26.52       23.51      0.63 o 
   4  11   3       44.10       42.45      1.01 o 
   5  11   3       20.98       21.11      0.97 o 
  -6  12   3        7.17        8.69      1.04 o 
  -5  12   3      255.77      257.45      3.37 o 
  -4  12   3        5.77        3.83      0.57 o 
  -3  12   3      115.94      107.01      1.23 o 
  -2  12   3       10.12       13.56      0.38 o 
  -1  12   3       11.54       11.55      0.33 o 
   0  12   3        3.84        2.91      0.25 o 
   1  12   3      459.03      419.27      2.29 o 
   2  12   3        8.64        8.47      0.33 o 
   3  12   3        1.28        0.64      0.43 o 
   4  12   3        1.89        1.77      0.59 o 
   5  12   3        0.05       -0.07      0.73 o 
  -6  13   3       20.61       19.16      1.57 o 
  -5  13   3       18.78       19.45      0.91 o 
  -4  13   3       21.58       23.27      0.80 o 
  -3  13   3      247.39      233.33      1.69 o 
  -2  13   3      424.34      382.98      2.25 o 
  -1  13   3      332.42      339.71      1.98 o 
   0  13   3        1.94        2.37      0.27 o 
   1  13   3        2.40        1.05      0.26 o 
   2  13   3        1.78        1.81      0.29 o 
   3  13   3        0.55        1.65      0.44 o 
   4  13   3       59.98       57.07      1.11 o 
   5  13   3        0.51        1.37      0.77 o 
  -6  14   3        0.35        0.18      0.96 o 
  -5  14   3       20.93       18.46      0.90 o 
  -4  14   3        2.72        2.40      0.60 o 
  -3  14   3        0.09        3.11      0.45 o 
  -2  14   3        1.39        0.88      0.28 o 
  -1  14   3        9.94        9.59      0.31 o 
   0  14   3      308.52      319.47      1.79 o 
   1  14   3      144.31      130.68      0.93 o 
   2  14   3       34.57       27.84      0.48 o 
   3  14   3       10.36       11.89      0.58 o 
   4  14   3        9.28       12.38      0.72 o 
   5  14   3        4.42        3.32      0.93 o 
  -6  15   3        1.77        4.74      0.99 o 
  -5  15   3        1.49        1.30      0.69 o 
  -4  15   3       17.52       16.53      0.74 o 
  -3  15   3      862.91      851.39      5.40 o 
  -2  15   3       26.21       30.27      0.54 o 
  -1  15   3      184.30      183.93      1.27 o 
   0  15   3      202.29      237.10      1.46 o 
   1  15   3        7.90        9.93      0.32 o 
   2  15   3       38.53       34.15      0.55 o 
   3  15   3      252.05      263.95      1.98 o 
   4  15   3       49.60       48.89      1.05 o 
   5  15   3       10.98       11.24      0.93 o 
  -6  16   3       29.71       32.74      1.49 o 
  -5  16   3        2.88        1.04      0.70 o 
  -4  16   3        2.57        5.01      0.65 o 
  -3  16   3     1686.26     1620.58     10.39 o 
  -2  16   3      134.86      128.90      1.02 o 
  -1  16   3       10.59       13.49      0.35 o 
   0  16   3      110.99      111.87      0.85 o 
   1  16   3       92.71       85.55      0.80 o 
   2  16   3        6.11        6.67      0.37 o 
   3  16   3       33.89       37.83      0.82 o 
   4  16   3        0.81        0.53      0.61 o 
   5  16   3        0.32       -0.59      0.90 o 
  -6  17   3        1.91        5.14      3.50 o 
  -5  17   3        0.23       -0.13      0.71 o 
  -4  17   3      141.75      130.89      2.05 o 
  -3  17   3      722.27      683.67      4.73 o 
  -2  17   3       94.82       96.12      0.88 o 
  -1  17   3       54.32       50.54      0.61 o 
   0  17   3        0.61        1.31      0.29 o 
   1  17   3        8.84       10.91      0.38 o 
   2  17   3       17.43       16.53      0.45 o 
   3  17   3        5.00        5.28      0.53 o 
   4  17   3       34.79       31.97      1.00 o 
   5  17   3        0.53       -0.11      0.84 o 
  -5  18   3       23.84       21.79      1.10 o 
  -4  18   3       35.05       31.47      1.04 o 
  -3  18   3      277.99      269.91      2.24 o 
  -2  18   3       27.68       30.15      0.73 o 
  -1  18   3       28.47       28.88      0.61 o 
   0  18   3     1262.19     1235.43      6.40 o 
   1  18   3      578.24      567.82      3.61 o 
   2  18   3      115.56      110.69      1.06 o 
   3  18   3        0.66        0.36      0.49 o 
   4  18   3       12.76       11.04      0.68 o 
   5  18   3        3.11        1.09      0.86 o 
  -5  19   3       12.56       11.68      1.01 o 
  -4  19   3        0.03       -0.63      0.65 o 
  -3  19   3       16.97       15.36      0.69 o 
  -2  19   3      310.93      289.35      1.93 o 
  -1  19   3      404.86      386.03      2.40 o 
   0  19   3       47.04       54.93      1.45 o 
   1  19   3      160.92      166.47      1.22 o 
   2  19   3        0.12        0.17      0.42 o 
   3  19   3        4.00        2.42      0.55 o 
   4  19   3       46.72       45.54      1.00 o 
   5  19   3        4.59        3.71      0.99 o 
  -5  20   3        3.46        3.26      0.93 o 
  -4  20   3        0.03       -0.34      0.70 o 
  -3  20   3       68.36       62.78      1.10 o 
  -2  20   3      227.67      214.44      1.95 o 
  -1  20   3       18.11       18.46      0.50 o 
   0  20   3      101.05       96.04      0.92 o 
   1  20   3      306.47      298.44      1.88 o 
   2  20   3       16.17       16.29      0.58 o 
   3  20   3        9.50        9.40      0.59 o 
   4  20   3        8.60        6.97      0.70 o 
   5  20   3        3.60        1.64      1.05 o 
  -5  21   3       11.63       12.69      1.04 o 
  -4  21   3        0.01       -0.57      0.68 o 
  -3  21   3       65.01       57.32      1.06 o 
  -2  21   3      451.56      446.00      3.25 o 
  -1  21   3       22.37       20.98      0.64 o 
   0  21   3      198.91      204.03      1.41 o 
   1  21   3       15.40       22.01      0.81 o 
   2  21   3       99.97       95.83      1.16 o 
   3  21   3      119.78      109.13      1.23 o 
   4  21   3        2.89        3.26      0.71 o 
  -5  22   3       11.96        7.46      1.08 o 
  -4  22   3        1.69        0.59      0.65 o 
  -3  22   3       21.82       17.81      0.75 o 
  -2  22   3       73.11       70.17      1.07 o 
  -1  22   3        2.02        1.50      0.39 o 
   0  22   3      426.40      396.48      2.33 o 
   1  22   3       68.07       62.37      0.85 o 
   2  22   3      113.86      110.59      1.29 o 
   3  22   3        0.46        2.44      0.63 o 
   4  22   3       35.63       34.55      1.10 o 
  -5  23   3        2.10        2.40      1.01 o 
  -4  23   3        6.13        7.14      0.74 o 
  -3  23   3        0.02        0.00      0.54 o 
  -2  23   3       40.22       41.62      0.95 o 
  -1  23   3      101.93      107.39      1.26 o 
   0  23   3      115.87      110.59      1.06 o 
   1  23   3       73.46       70.65      0.99 o 
   2  23   3       63.69       59.78      1.00 o 
   3  23   3        5.09        4.22      0.65 o 
   4  23   3       45.86       47.18      1.22 o 
  -5  24   3        2.83        2.30      0.90 o 
  -4  24   3        1.59        2.07      0.74 o 
  -3  24   3       47.42       45.25      1.09 o 
  -2  24   3      131.01      120.97      1.46 o 
  -1  24   3      421.28      370.82      2.71 o 
   0  24   3      127.00      106.41      1.11 o 
   1  24   3       24.79       20.22      0.70 o 
   2  24   3      189.39      165.21      1.60 o 
   3  24   3       49.60       49.50      1.08 o 
   4  24   3        4.84        5.10      0.83 o 
  -5  25   3        5.88        5.15      1.04 o 
  -4  25   3       13.63       12.19      0.87 o 
  -3  25   3        0.28        0.34      0.58 o 
  -2  25   3       93.88       93.07      1.30 o 
  -1  25   3      101.03      118.30      1.30 o 
   0  25   3      124.29      138.14      1.41 o 
   1  25   3      203.01      189.77      1.81 o 
   2  25   3        7.95        6.75      0.62 o 
   3  25   3        5.33        8.12      0.72 o 
   4  25   3        3.37        4.91      0.89 o 
  -4  26   3        0.60        2.04      0.78 o 
  -3  26   3        0.40        1.80      0.59 o 
  -2  26   3       35.26       30.84      0.92 o 
  -1  26   3      235.53      220.11      1.89 o 
   0  26   3      230.37      212.11      1.93 o 
   1  26   3       35.75       36.93      0.91 o 
   2  26   3       49.29       47.63      1.08 o 
   3  26   3       59.74       56.86      1.23 o 
   4  26   3        0.56        1.15      0.82 o 
  -4  27   3       82.19       89.75      1.71 o 
  -3  27   3      136.78      134.22      1.57 o 
  -2  27   3        2.07        0.83      0.59 o 
  -1  27   3       28.15       19.63      0.72 o 
   0  27   3      138.17      141.57      1.57 o 
   1  27   3        1.59        0.68      0.58 o 
   2  27   3        2.84        3.97      0.63 o 
   3  27   3        2.73        3.96      0.79 o 
   4  27   3        0.89        0.35      1.05 o 
  -4  28   3       77.40       87.70      1.74 o 
  -3  28   3        9.63       11.27      0.74 o 
  -2  28   3        1.94        3.40      0.63 o 
  -1  28   3       35.79       42.86      0.97 o 
   0  28   3       66.14       57.43      1.06 o 
   1  28   3       23.59       18.21      0.72 o 
   2  28   3       35.25       35.03      0.96 o 
   3  28   3       43.36       47.22      1.33 o 
  -4  29   3        4.42        6.11      0.94 o 
  -3  29   3       20.93       23.30      0.92 o 
  -2  29   3        5.99        4.99      0.64 o 
  -1  29   3       51.71       51.19      1.03 o 
   0  29   3       84.74       79.31      1.21 o 
   1  29   3      154.61      147.64      1.56 o 
   2  29   3       15.17       15.12      0.83 o 
   3  29   3       58.82       57.04      1.47 o 
  -4  30   3        5.96        7.10      1.06 o 
  -3  30   3        5.07        6.40      0.81 o 
  -2  30   3        6.93        9.08      0.79 o 
  -1  30   3       44.41       47.14      1.03 o 
   0  30   3        0.05        0.14      0.60 o 
   1  30   3      108.17       97.26      1.30 o 
   2  30   3        0.32        0.68      0.72 o 
   3  30   3        6.02        6.74      0.88 o 
  -3  31   3        9.49       12.03      1.05 o 
  -2  31   3       21.34       21.16      0.83 o 
  -1  31   3        0.55        0.51      0.60 o 
   0  31   3       44.71       39.86      1.01 o 
   1  31   3        0.17        0.98      0.60 o 
   2  31   3       15.42       17.10      0.94 o 
   3  31   3        4.81        3.57      1.21 o 
  -3  32   3        0.22        1.67      0.79 o 
  -2  32   3       32.90       34.22      1.18 o 
  -1  32   3        0.01       -0.29      0.62 o 
   0  32   3       18.18       20.45      0.83 o 
   1  32   3        3.65        2.19      0.66 o 
   2  32   3       14.98       12.69      0.92 o 
  -3  33   3       16.72       18.76      0.93 o 
  -2  33   3       10.03       11.66      0.83 o 
  -1  33   3       10.78        9.18      0.76 o 
   0  33   3        0.05        0.56      0.64 o 
   1  33   3        4.14        4.09      0.70 o 
   2  33   3       29.16       31.33      1.55 o 
  -2  34   3        3.85        3.81      0.76 o 
  -1  34   3       12.54       11.30      0.79 o 
   0  34   3        8.57        7.79      0.73 o 
   1  34   3       98.09      104.88      1.93 o 
   2  34   3        0.13       -1.06      1.06 o 
  -2  35   3        8.69       10.36      1.08 o 
  -1  35   3        4.56        4.24      0.75 o 
   0  35   3       14.92       15.47      0.84 o 
   1  35   3       28.15       28.97      1.19 o 
  -2  36   3        0.13        1.27      1.15 o 
  -1  36   3       22.35       25.88      1.15 o 
   0  36   3       56.67       57.42      1.62 o 
   1  36   3       61.71       65.48      1.68 o 
  -1  37   3        1.73        0.72      1.15 o 
   0  37   3       82.71       90.44      1.75 o 
  -6   0   4        5.01        2.78      1.08 o 
  -5   0   4       34.60       34.77      1.41 o 
  -4   0   4        0.94       -0.57      0.57 o 
  -3   0   4      505.61      591.86      4.24 o 
  -2   0   4      253.84      275.90      2.38 o 
  -1   0   4      170.53      159.03      2.03 o 
   0   0   4        5.43       11.87      0.48 o 
   1   0   4     2405.28     2438.27     19.36 o 
   2   0   4      288.22      261.52      2.60 o 
   3   0   4        4.96        6.24      0.53 o 
   4   0   4      265.68      279.04      3.30 o 
   5   0   4      176.36      174.01      3.13 o 
  -6   1   4        0.29       -0.59      0.74 o 
  -5   1   4        0.25       -0.62      0.62 o 
  -4   1   4       30.06       27.00      0.57 o 
  -3   1   4      197.80      187.11      1.25 o 
  -2   1   4      388.43      397.19      2.23 o 
  -1   1   4      203.63      236.97      1.71 o 
   0   1   4     1016.76      983.68      7.29 o 
   1   1   4     1515.84     1602.05      7.16 o 
   2   1   4      292.64      336.65      2.16 o 
   3   1   4      175.38      162.73      1.24 o 
   4   1   4      102.70      107.14      1.33 o 
   5   1   4       56.92       59.98      1.29 o 
  -6   2   4        9.05        9.02      0.84 o 
  -5   2   4       45.21       35.63      1.11 o 
  -4   2   4      271.57      246.42      1.65 o 
  -3   2   4      196.66      202.74      1.32 o 
  -2   2   4        0.04       -0.20      0.20 o 
  -1   2   4       80.70       82.80      0.76 o 
   0   2   4       48.34       43.98      1.19 o 
   1   2   4     2583.82     2840.17     12.92 o 
   2   2   4        4.44        8.45      0.40 o 
   3   2   4       60.16       50.79      0.72 o 
   4   2   4       40.30       37.75      0.93 o 
   5   2   4        5.71        7.75      0.78 o 
  -6   3   4       10.53       16.13      0.93 o 
  -5   3   4       29.07       26.57      0.86 o 
  -4   3   4        0.09        0.87      0.38 o 
  -3   3   4     1001.14     1099.36      5.70 o 
  -2   3   4      171.97      171.64      1.10 o 
  -1   3   4      458.44      506.35      3.45 o 
   0   3   4     1447.17     1506.12      8.60 o 
   1   3   4     3687.76     3851.13     17.95 o 
   2   3   4      517.33      503.17      2.86 o 
   3   3   4       66.83       65.98      1.15 o 
   4   3   4       97.85       90.56      1.55 o 
   5   3   4        0.03       -1.06      1.06 o 
  -6   4   4       80.13       81.43      1.51 o 
  -5   4   4       89.29       91.82      1.43 o 
  -4   4   4       30.45       42.68      0.76 o 
  -3   4   4      318.30      284.78      1.72 o 
  -2   4   4      671.87      731.27      3.80 o 
  -1   4   4      274.72      300.77      2.15 o 
   0   4   4     1213.63     1351.85      7.77 o 
   1   4   4      302.01      320.12      1.64 o 
   2   4   4        0.17        1.29      0.31 o 
   3   4   4       69.27       75.41      0.81 o 
   4   4   4       10.41       11.27      0.65 o 
   5   4   4       12.05       14.03      0.92 o 
  -6   5   4       10.52       12.20      0.87 o 
  -5   5   4        0.51        0.66      0.93 o 
  -4   5   4      393.09      363.30      2.33 o 
  -3   5   4        2.69        5.59      0.44 o 
  -2   5   4      989.94     1061.17      5.60 o 
  -1   5   4      729.54      718.98      5.00 o 
   0   5   4        2.71        8.66      0.25 o 
   1   5   4      427.10      461.76      2.32 o 
   2   5   4      110.63      103.03      0.86 o 
   3   5   4      521.32      528.30      3.03 o 
   4   5   4       11.38       10.14      0.65 o 
   5   5   4      100.73      104.18      1.89 o 
  -6   6   4       16.98       19.76      1.04 o 
  -5   6   4       65.66       82.13      1.39 o 
  -4   6   4        6.39        6.90      0.44 o 
  -3   6   4      687.82      704.73      3.90 o 
  -2   6   4      543.98      624.45      4.45 o 
  -1   6   4       99.64      101.46      0.82 o 
   0   6   4      789.73      842.44      4.50 o 
   1   6   4      712.42      772.80      3.89 o 
   2   6   4      106.32      119.60      0.89 o 
   3   6   4      505.40      493.93      3.29 o 
   4   6   4      162.80      160.10      1.63 o 
   5   6   4        0.05        0.62      0.76 o 
  -6   7   4       27.52       24.60      1.31 o 
  -5   7   4      609.37      620.09      5.33 o 
  -4   7   4       16.57       18.75      0.55 o 
  -3   7   4      100.91       83.59      0.84 o 
  -2   7   4      178.52      161.55      1.04 o 
  -1   7   4      372.57      361.47      3.16 o 
   0   7   4      656.54      672.57      3.80 o 
   1   7   4      174.92      170.32      1.11 o 
   2   7   4      235.27      209.21      1.27 o 
   3   7   4        0.69        3.76      0.49 o 
   4   7   4       17.44       20.26      0.74 o 
   5   7   4        5.08        6.39      0.84 o 
  -6   8   4        0.06        0.56      0.88 o 
  -5   8   4       77.82       92.69      1.49 o 
  -4   8   4      249.05      241.34      1.80 o 
  -3   8   4      143.35      136.17      1.17 o 
  -2   8   4       85.13       99.16      0.80 o 
  -1   8   4       78.15       87.39      0.73 o 
   0   8   4        3.46        6.57      0.25 o 
   1   8   4        2.60        3.41      0.28 o 
   2   8   4       86.85       75.32      0.70 o 
   3   8   4      287.34      276.91      1.80 o 
   4   8   4        5.90        5.87      0.61 o 
   5   8   4        9.23       11.87      0.87 o 
  -6   9   4        3.25        2.77      1.05 o 
  -5   9   4       53.53       53.07      1.21 o 
  -4   9   4       10.55       10.36      0.62 o 
  -3   9   4       30.64       33.02      0.61 o 
  -2   9   4      570.51      563.23      3.40 o 
  -1   9   4      742.03      846.62      4.86 o 
   0   9   4      195.85      218.20      1.25 o 
   1   9   4       39.10       49.96      0.59 o 
   2   9   4        0.24        0.03      0.28 o 
   3   9   4      134.74      137.71      1.25 o 
   4   9   4        1.67        0.93      0.57 o 
   5   9   4       23.31       23.68      0.99 o 
  -6  10   4        3.33        1.64      1.02 o 
  -5  10   4        0.10        0.23      0.81 o 
  -4  10   4        0.86        0.53      0.53 o 
  -3  10   4       66.14       68.07      0.78 o 
  -2  10   4      504.70      555.29      3.35 o 
  -1  10   4     1167.83     1210.41      8.59 o 
   0  10   4       45.02       63.91      0.60 o 
   1  10   4        0.33        0.63      0.25 o 
   2  10   4      318.83      317.84      1.86 o 
   3  10   4        0.40        0.60      0.40 o 
   4  10   4       15.24       17.27      0.71 o 
   5  10   4        0.53       -0.59      0.77 o 
  -6  11   4        8.48        9.96      1.14 o 
  -5  11   4       62.30       59.47      1.35 o 
  -4  11   4        0.06        0.36      0.54 o 
  -3  11   4      126.80      133.90      1.10 o 
  -2  11   4      155.91      169.97      1.34 o 
  -1  11   4      139.88      157.42      1.21 o 
   0  11   4      242.36      261.48      1.55 o 
   1  11   4        0.08        0.11      0.27 o 
   2  11   4        9.34       11.74      0.40 o 
   3  11   4       67.77       68.68      0.88 o 
   4  11   4       30.89       27.21      0.81 o 
   5  11   4        1.46        1.08      0.94 o 
  -6  12   4       14.12       17.94      1.29 o 
  -5  12   4        5.25        4.74      0.79 o 
  -4  12   4      328.61      320.46      2.74 o 
  -3  12   4        5.85        7.28      0.40 o 
  -2  12   4        4.80        4.18      0.33 o 
  -1  12   4      508.59      596.80      4.15 o 
   0  12   4        5.83        6.41      0.31 o 
   1  12   4       37.79       36.20      0.57 o 
   2  12   4      164.31      171.32      1.23 o 
   3  12   4       18.81       18.24      0.59 o 
   4  12   4        3.06        4.89      0.61 o 
   5  12   4       11.65       12.18      1.14 o 
  -6  13   4        0.01        0.68      0.93 o 
  -5  13   4       36.57       31.80      1.00 o 
  -4  13   4       41.55       50.47      1.11 o 
  -3  13   4      174.35      162.69      1.36 o 
  -2  13   4       98.55       92.10      0.90 o 
  -1  13   4       68.72       74.70      0.76 o 
   0  13   4       88.67       74.87      0.74 o 
   1  13   4        4.99        3.81      0.32 o 
   2  13   4       48.73       51.48      0.69 o 
   3  13   4       12.20        9.69      0.53 o 
   4  13   4       46.46       45.70      0.98 o 
   5  13   4        7.53        7.48      1.16 o 
  -6  14   4        2.75        3.03      0.98 o 
  -5  14   4        4.26        3.75      0.74 o 
  -4  14   4      370.59      369.87      3.09 o 
  -3  14   4       11.76       18.34      0.56 o 
  -2  14   4       64.85       61.63      0.76 o 
  -1  14   4       12.26       14.67      0.41 o 
   0  14   4      443.04      457.93      2.83 o 
   1  14   4        2.50        5.47      0.35 o 
   2  14   4       93.92       94.56      0.97 o 
   3  14   4      148.25      141.46      1.37 o 
   4  14   4       17.48       13.65      0.71 o 
   5  14   4        0.37       -0.97      0.97 o 
  -6  15   4        3.69        4.66      1.27 o 
  -5  15   4       25.79       23.13      1.05 o 
  -4  15   4      182.01      177.73      2.02 o 
  -3  15   4       50.20       47.22      0.71 o 
  -2  15   4      599.41      586.15      4.11 o 
  -1  15   4       20.21       25.22      0.54 o 
   0  15   4      891.85      886.56      5.08 o 
   1  15   4      162.68      177.93      1.32 o 
   2  15   4       26.55       26.72      0.53 o 
   3  15   4        1.54        3.28      0.49 o 
   4  15   4        0.15       -0.03      0.59 o 
   5  15   4       19.09       18.62      1.28 o 
  -6  16   4        3.02        4.40      1.50 o 
  -5  16   4       20.96       21.62      1.01 o 
  -4  16   4       33.27       34.62      0.92 o 
  -3  16   4       54.27       55.83      0.78 o 
  -2  16   4       43.50       46.62      0.85 o 
  -1  16   4       69.97       66.07      0.72 o 
   0  16   4       70.41       64.94      1.29 o 
   1  16   4        0.00        0.86      0.34 o 
   2  16   4      345.25      332.70      2.03 o 
   3  16   4        1.85        2.61      0.48 o 
   4  16   4       10.58       11.53      0.75 o 
   5  16   4        3.91        1.98      1.34 o 
  -5  17   4       28.36       28.62      1.18 o 
  -4  17   4       37.89       33.52      0.92 o 
  -3  17   4      282.00      279.57      2.14 o 
  -2  17   4        6.32        7.03      0.46 o 
  -1  17   4      109.46      106.61      1.10 o 
   0  17   4       32.79       41.16      0.69 o 
   1  17   4       86.15       81.97      0.93 o 
   2  17   4      199.14      186.03      1.51 o 
   3  17   4        2.91        2.47      0.48 o 
   4  17   4       19.82       21.30      0.86 o 
   5  17   4        0.31        0.60      1.41 o 
  -5  18   4       69.93       75.42      1.78 o 
  -4  18   4       47.22       46.83      1.12 o 
  -3  18   4      319.93      309.29      2.44 o 
  -2  18   4      449.60      459.43      3.29 o 
  -1  18   4       38.72       35.23      0.61 o 
   0  18   4       68.62       68.44      0.92 o 
   1  18   4       48.70       46.93      0.76 o 
   2  18   4      119.06      106.73      1.12 o 
   3  18   4        0.03       -0.16      0.47 o 
   4  18   4       18.12       18.42      0.99 o 
  -5  19   4       12.50       11.56      0.89 o 
  -4  19   4       80.77       68.13      1.56 o 
  -3  19   4        7.92        9.01      0.56 o 
  -2  19   4      159.56      145.94      1.47 o 
  -1  19   4       18.23       23.07      0.53 o 
   0  19   4      173.76      165.24      1.39 o 
   1  19   4        4.74        5.77      0.45 o 
   2  19   4       94.62       95.03      1.13 o 
   3  19   4       79.70       79.35      0.97 o 
   4  19   4        0.30       -0.30      0.78 o 
  -5  20   4        0.73        0.28      0.83 o 
  -4  20   4        3.73        2.86      0.63 o 
  -3  20   4        0.54        0.59      0.51 o 
  -2  20   4       86.45       83.16      1.13 o 
  -1  20   4        0.03       -0.08      0.35 o 
   0  20   4      515.82      491.30      3.21 o 
   1  20   4      238.03      238.46      1.85 o 
   2  20   4       22.92       23.63      0.80 o 
   3  20   4       59.75       64.72      0.93 o 
   4  20   4       34.94       36.28      1.22 o 
  -5  21   4       13.72       15.03      0.94 o 
  -4  21   4        1.23        1.39      0.66 o 
  -3  21   4        2.66        2.10      0.53 o 
  -2  21   4      145.43      143.70      1.35 o 
  -1  21   4      156.03      153.76      1.30 o 
   0  21   4       94.86       93.71      1.09 o 
   1  21   4       13.44       15.20      0.57 o 
   2  21   4        0.10        0.17      0.41 o 
   3  21   4       28.75       27.03      0.72 o 
   4  21   4        9.09       10.43      0.96 o 
  -5  22   4        0.14       -0.46      0.96 o 
  -4  22   4       37.59       32.48      1.03 o 
  -3  22   4       57.29       53.89      1.02 o 
  -2  22   4      240.79      225.59      2.01 o 
  -1  22   4      369.58      354.51      2.67 o 
   0  22   4       66.64       66.67      1.12 o 
   1  22   4        3.94        3.34      0.52 o 
   2  22   4       13.32       12.12      0.59 o 
   3  22   4       29.00       30.64      0.93 o 
   4  22   4       58.79       58.39      1.48 o 
  -5  23   4       24.40       24.14      1.32 o 
  -4  23   4       20.07       17.63      0.94 o 
  -3  23   4       45.44       42.67      0.95 o 
  -2  23   4        0.14        1.56      0.49 o 
  -1  23   4      466.88      487.36      3.40 o 
   0  23   4       54.33       47.12      0.82 o 
   1  23   4        2.58        2.67      0.71 o 
   2  23   4       15.78       14.90      0.59 o 
   3  23   4       28.34       25.56      1.06 o 
   4  23   4       20.84       24.99      1.19 o 
  -5  24   4       15.27       14.93      1.41 o 
  -4  24   4        5.10        4.93      0.76 o 
  -3  24   4       15.48       14.52      0.67 o 
  -2  24   4       89.10       87.50      1.18 o 
  -1  24   4        0.14        3.61      0.74 o 
   0  24   4       11.00       13.93      0.65 o 
   1  24   4      102.59       94.15      1.34 o 
   2  24   4       35.24       35.32      0.81 o 
   3  24   4       21.05       19.78      1.14 o 
   4  24   4        0.44        0.98      0.91 o 
  -5  25   4        0.01        2.06      2.47 o 
  -4  25   4       27.45       27.68      1.29 o 
  -3  25   4        0.06        0.63      0.56 o 
  -2  25   4       26.78       25.21      0.77 o 
  -1  25   4      173.90      161.32      1.65 o 
   0  25   4        1.94        0.18      0.51 o 
   1  25   4        8.74        7.56      0.67 o 
   2  25   4       12.54       12.85      0.73 o 
   3  25   4       12.11       12.19      0.94 o 
   4  25   4        0.32        1.44      1.46 o 
  -4  26   4        0.60        2.40      0.97 o 
  -3  26   4       36.50       43.69      1.12 o 
  -2  26   4       10.30       14.55      0.63 o 
  -1  26   4       81.84       76.36      1.16 o 
   0  26   4       62.56       59.85      1.09 o 
   1  26   4        3.65        4.83      0.65 o 
   2  26   4       17.46       20.00      0.82 o 
   3  26   4        0.59       -0.79      0.79 o 
  -4  27   4        2.29        3.63      1.02 o 
  -3  27   4       67.86       69.57      1.71 o 
  -2  27   4       21.30       25.37      0.79 o 
  -1  27   4        4.08        4.35      0.61 o 
   0  27   4        1.18        1.00      0.58 o 
   1  27   4        5.74        6.91      0.72 o 
   2  27   4        0.20        0.86      0.73 o 
   3  27   4        1.35        1.35      0.95 o 
  -4  28   4       31.58       28.76      1.37 o 
  -3  28   4       19.95       19.60      1.19 o 
  -2  28   4       40.99       36.21      1.04 o 
  -1  28   4      117.47      106.98      1.78 o 
   0  28   4       29.99       29.68      0.89 o 
   1  28   4        0.62        2.01      0.67 o 
   2  28   4        0.60        1.49      0.76 o 
   3  28   4        6.46        6.80      1.03 o 
  -4  29   4       15.41       18.23      1.70 o 
  -3  29   4       19.82       25.28      1.39 o 
  -2  29   4        0.82        1.67      0.72 o 
  -1  29   4       14.92       17.70      0.84 o 
   0  29   4       42.75       42.64      1.05 o 
   1  29   4        4.28        4.38      0.76 o 
   2  29   4        8.57        9.54      0.96 o 
   3  29   4        0.09        0.23      0.95 o 
  -4  30   4        2.82        4.84      1.42 o 
  -3  30   4       64.64       74.43      2.32 o 
  -2  30   4        6.05        5.34      0.79 o 
  -1  30   4       35.54       34.73      1.10 o 
   0  30   4        7.18        8.89      0.79 o 
   1  30   4        5.99        5.92      0.75 o 
   2  30   4       34.84       36.59      1.32 o 
   3  30   4       29.09       31.00      1.72 o 
  -3  31   4        5.03        8.25      1.07 o 
  -2  31   4       37.31       41.58      1.26 o 
  -1  31   4       14.31       15.86      0.91 o 
   0  31   4       15.19       16.36      0.91 o 
   1  31   4       44.48       50.04      1.23 o 
   2  31   4        6.54        6.83      0.94 o 
  -3  32   4       25.23       32.13      1.43 o 
  -2  32   4        6.90        8.89      0.88 o 
  -1  32   4       16.70       16.49      0.95 o 
   0  32   4       12.16       16.07      0.89 o 
   1  32   4        9.96        8.58      0.82 o 
   2  32   4        0.16        0.26      0.88 o 
  -3  33   4        8.61        9.33      1.19 o 
  -2  33   4        0.35        0.14      0.78 o 
  -1  33   4        3.95        4.38      0.90 o 
   0  33   4        0.05       -0.01      0.71 o 
   1  33   4        0.50        0.99      0.76 o 
   2  33   4        0.32       -0.08      1.03 o 
  -2  34   4        5.39        6.29      0.88 o 
  -1  34   4        3.87        3.44      0.86 o 
   0  34   4       14.51       18.11      0.98 o 
   1  34   4        2.41        4.29      0.81 o 
  -2  35   4        0.38       -0.34      0.91 o 
  -1  35   4       11.89       13.22      0.96 o 
   0  35   4        1.96        2.23      0.81 o 
   1  35   4       61.45       66.72      1.68 o 
  -1  36   4        0.08        1.41      0.93 o 
   0  36   4       14.50       16.62      1.08 o 
  -6   1   5        4.73        3.14      0.96 o 
  -5   1   5       29.07       30.84      0.78 o 
  -4   1   5       41.21       36.28      0.67 o 
  -3   1   5        0.73        0.09      0.28 o 
  -2   1   5      146.17      132.23      0.86 o 
  -1   1   5      137.65      161.37      1.99 o 
   0   1   5      516.53      497.04      3.39 o 
   1   1   5        5.32        8.37      0.26 o 
   2   1   5      246.42      247.27      1.75 o 
   3   1   5        0.67        0.39      0.48 o 
   4   1   5        2.57        3.25      0.54 o 
   5   1   5        7.07        8.64      1.32 o 
  -6   2   5        0.79        0.39      0.92 o 
  -5   2   5       17.22       14.97      0.67 o 
  -4   2   5       61.18       56.03      0.86 o 
  -3   2   5       32.23       22.00      0.49 o 
  -2   2   5      239.46      263.20      1.44 o 
  -1   2   5      365.21      399.33      3.26 o 
   0   2   5      829.11      923.37      6.53 o 
   1   2   5      550.85      579.19      2.94 o 
   2   2   5      255.10      273.80      1.87 o 
   3   2   5       59.71       65.24      1.16 o 
   4   2   5       72.71       70.67      1.16 o 
   5   2   5       24.36       24.61      1.63 o 
  -6   3   5        0.61        0.10      0.93 o 
  -5   3   5      122.90      112.52      1.71 o 
  -4   3   5       35.16       34.17      0.68 o 
  -3   3   5        9.80        9.20      0.35 o 
  -2   3   5      431.08      453.09      2.42 o 
  -1   3   5      164.09      198.64      1.48 o 
   0   3   5      319.32      294.41      2.54 o 
   1   3   5      188.08      161.22      1.06 o 
   2   3   5       22.94       26.16      0.93 o 
   3   3   5       18.36       17.82      0.66 o 
   4   3   5        5.45        6.65      0.62 o 
   5   3   5        1.00        3.56      1.21 o 
  -6   4   5       13.55       15.47      1.12 o 
  -5   4   5       17.45       14.85      0.80 o 
  -4   4   5       25.89       27.10      0.74 o 
  -3   4   5       58.69       69.61      0.71 o 
  -2   4   5      125.33      142.40      1.01 o 
  -1   4   5       12.42        8.48      0.25 o 
   0   4   5       52.05       47.50      0.71 o 
   1   4   5      102.14       97.68      0.77 o 
   2   4   5     1032.06     1037.04      5.81 o 
   3   4   5        1.18        0.15      0.50 o 
   4   4   5        0.91       -0.57      0.57 o 
   5   4   5       40.95       39.15      2.29 o 
  -6   5   5       14.14       15.57      1.45 o 
  -5   5   5       42.40       43.63      1.43 o 
  -4   5   5      366.73      342.49      2.30 o 
  -3   5   5       36.08       35.21      0.59 o 
  -2   5   5      688.12      715.10      4.19 o 
  -1   5   5      157.53      182.98      1.34 o 
   0   5   5      203.44      273.74      2.13 o 
   1   5   5       34.82       28.46      0.54 o 
   2   5   5      913.62      932.49      6.41 o 
   3   5   5       33.97       34.34      1.02 o 
   4   5   5        1.50        1.78      0.60 o 
   5   5   5        0.01        0.47      1.19 o 
  -6   6   5        1.02        3.61      0.97 o 
  -5   6   5        2.98       10.22      0.89 o 
  -4   6   5        2.23        6.22      0.64 o 
  -3   6   5       20.46       20.02      0.48 o 
  -2   6   5      261.95      243.39      1.62 o 
  -1   6   5     1182.43     1265.75      8.41 o 
   0   6   5     3532.23     3714.27     21.54 o 
   1   6   5       59.27       59.53      0.65 o 
   2   6   5       37.74       34.95      1.05 o 
   3   6   5        0.02        0.78      0.43 o 
   4   6   5       32.56       32.01      0.95 o 
   5   6   5        7.91       11.02      1.36 o 
  -6   7   5       13.67       14.69      1.13 o 
  -5   7   5      347.70      333.28      3.16 o 
  -4   7   5      413.25      422.20      2.85 o 
  -3   7   5      496.42      513.12      3.06 o 
  -2   7   5      381.69      396.84      2.46 o 
  -1   7   5      174.06      191.60      1.54 o 
   0   7   5       30.62       32.09      1.17 o 
   1   7   5       36.00       23.17      0.46 o 
   2   7   5       87.48       83.99      0.88 o 
   3   7   5        1.35        2.70      0.67 o 
   4   7   5        5.58        5.99      0.65 o 
   5   7   5        1.27        1.86      1.20 o 
  -6   8   5        2.27        2.38      1.34 o 
  -5   8   5        2.01        4.80      0.92 o 
  -4   8   5      482.22      498.29      3.61 o 
  -3   8   5        6.48        6.07      0.35 o 
  -2   8   5       34.08       36.84      0.72 o 
  -1   8   5      468.14      617.47      4.21 o 
   0   8   5       47.59       50.40      0.67 o 
   1   8   5        8.01        6.72      0.32 o 
   2   8   5        0.00       -0.33      0.33 o 
   3   8   5      725.97      707.97      4.78 o 
   4   8   5       46.20       44.62      1.12 o 
   5   8   5        3.73        3.12      1.28 o 
  -6   9   5        4.21        3.34      1.10 o 
  -5   9   5        1.62        2.70      0.72 o 
  -4   9   5      722.47      684.95      4.71 o 
  -3   9   5        4.03        3.74      0.36 o 
  -2   9   5       96.63      100.63      0.96 o 
  -1   9   5      372.34      434.95      3.26 o 
   0   9   5       99.53      113.57      0.90 o 
   1   9   5       26.61       28.40      0.56 o 
   2   9   5        1.10        1.07      0.36 o 
   3   9   5        1.91        6.00      0.69 o 
   4   9   5       78.03       71.89      1.49 o 
   5   9   5        1.08        0.51      1.22 o 
  -6  10   5        0.78        0.45      1.08 o 
  -5  10   5        7.56        4.50      0.82 o 
  -4  10   5       32.79       38.79      0.95 o 
  -3  10   5        5.94        4.35      0.40 o 
  -2  10   5      502.63      547.54      3.50 o 
  -1  10   5      111.17       98.35      0.90 o 
   0  10   5       77.50       65.61      0.62 o 
   1  10   5       21.90       22.56      0.52 o 
   2  10   5      110.64      109.68      0.99 o 
   3  10   5      152.69      144.60      1.49 o 
   4  10   5        1.72        1.99      0.68 o 
   5  10   5        1.22        1.86      1.24 o 
  -6  11   5       21.53       22.65      1.44 o 
  -5  11   5       23.05       24.64      0.99 o 
  -4  11   5       70.27       64.70      1.19 o 
  -3  11   5       92.02       84.25      0.98 o 
  -2  11   5      247.55      248.56      2.01 o 
  -1  11   5      561.69      584.47      3.82 o 
   0  11   5       61.10       74.61      0.72 o 
   1  11   5       44.93       45.10      0.73 o 
   2  11   5      116.95      110.51      0.94 o 
   3  11   5        0.61        1.43      0.51 o 
   4  11   5        6.11        6.22      0.74 o 
   5  11   5       23.24       20.06      1.57 o 
  -6  12   5       12.39       12.25      1.16 o 
  -5  12   5        0.25       -0.76      0.76 o 
  -4  12   5        0.52        0.50      0.86 o 
  -3  12   5        0.59        0.70      0.38 o 
  -2  12   5        7.68        8.67      0.46 o 
  -1  12   5       99.75      112.17      1.01 o 
   0  12   5      426.27      440.33      2.76 o 
   1  12   5       11.94       14.29      0.47 o 
   2  12   5        8.16        9.05      0.39 o 
   3  12   5       17.34       16.54      0.77 o 
   4  12   5        1.85        0.77      0.72 o 
   5  12   5        7.09        7.31      2.58 o 
  -6  13   5        5.97        7.51      1.10 o 
  -5  13   5        3.83        3.11      0.81 o 
  -4  13   5       20.15       16.81      0.77 o 
  -3  13   5       95.43       97.95      1.08 o 
  -2  13   5        8.17        9.25      0.46 o 
  -1  13   5      509.09      512.98      3.46 o 
   0  13   5      403.58      393.08      2.64 o 
   1  13   5        0.54       -0.22      0.29 o 
   2  13   5      110.11      101.39      0.87 o 
   3  13   5       87.93       81.92      1.11 o 
   4  13   5        4.65        3.95      0.77 o 
   5  13   5        0.32        0.67      2.11 o 
  -6  14   5        2.31        1.79      1.67 o 
  -5  14   5       24.70       26.93      1.12 o 
  -4  14   5        0.25        1.26      0.59 o 
  -3  14   5      519.49      510.10      3.61 o 
  -2  14   5        1.43        1.44      0.29 o 
  -1  14   5      186.29      169.19      2.01 o 
   0  14   5       44.83       46.60      0.68 o 
   1  14   5      220.52      213.98      1.55 o 
   2  14   5      180.72      164.02      1.33 o 
   3  14   5        3.00        2.30      0.54 o 
   4  14   5       37.93       39.27      1.27 o 
   5  14   5        7.41        6.60      2.32 o 
  -6  15   5       18.82       21.12      2.19 o 
  -5  15   5        1.02        1.73      0.90 o 
  -4  15   5       71.20       72.86      1.29 o 
  -3  15   5      230.38      232.02      1.95 o 
  -2  15   5        0.87        1.25      0.35 o 
  -1  15   5        0.17        0.15      0.29 o 
   0  15   5       36.08       33.09      0.80 o 
   1  15   5        0.14        0.28      0.34 o 
   2  15   5      142.18      148.34      1.22 o 
   3  15   5        0.23       -0.52      0.52 o 
   4  15   5       52.64       51.57      1.54 o 
  -5  16   5        0.02       -0.83      0.83 o 
  -4  16   5        0.00       -0.38      0.59 o 
  -3  16   5       29.57       36.62      0.84 o 
  -2  16   5      538.98      526.10      3.33 o 
  -1  16   5       31.45       31.82      0.66 o 
   0  16   5       59.77       66.18      0.95 o 
   1  16   5      346.10      335.22      2.22 o 
   2  16   5      304.65      310.23      2.20 o 
   3  16   5       35.58       34.66      0.83 o 
   4  16   5        3.45        4.39      0.91 o 
  -5  17   5        0.09       -0.24      0.88 o 
  -4  17   5        1.77        2.65      0.74 o 
  -3  17   5       28.53       27.73      0.86 o 
  -2  17   5      882.67      804.05      5.34 o 
  -1  17   5      111.13      116.70      1.10 o 
   0  17   5      149.32      139.08      1.26 o 
   1  17   5     2589.82     2506.04     13.77 o 
   2  17   5       33.11       34.42      0.81 o 
   3  17   5       18.97       16.02      0.73 o 
   4  17   5       11.48       10.82      1.03 o 
  -5  18   5        0.13        0.69      0.92 o 
  -4  18   5       20.73       19.27      0.98 o 
  -3  18   5        1.91        1.89      0.55 o 
  -2  18   5      117.91      118.69      1.28 o 
  -1  18   5        0.27        1.15      0.39 o 
   0  18   5      243.30      240.03      2.09 o 
   1  18   5      437.13      451.38      3.11 o 
   2  18   5       46.07       44.68      0.88 o 
   3  18   5        5.22        6.07      0.67 o 
   4  18   5       13.16       15.73      1.02 o 
  -5  19   5        7.35        4.78      0.98 o 
  -4  19   5       30.10       29.90      1.17 o 
  -3  19   5       16.61       15.09      0.71 o 
  -2  19   5      376.09      359.67      2.72 o 
  -1  19   5        1.61        2.78      0.35 o 
   0  19   5      259.35      232.11      1.77 o 
   1  19   5      237.61      238.82      1.84 o 
   2  19   5       11.41        9.22      0.58 o 
   3  19   5       93.32       91.73      1.29 o 
   4  19   5        4.95        6.69      0.91 o 
  -5  20   5        0.47        0.26      1.02 o 
  -4  20   5       10.75        9.11      0.92 o 
  -3  20   5      243.67      229.85      2.30 o 
  -2  20   5       85.82       88.03      1.22 o 
  -1  20   5      251.73      249.46      1.71 o 
   0  20   5      550.19      546.94      4.37 o 
   1  20   5      111.30      106.40      1.28 o 
   2  20   5      157.85      158.88      1.75 o 
   3  20   5        7.17        8.81      0.69 o 
   4  20   5        9.63       10.20      0.99 o 
  -5  21   5        0.21        1.06      1.08 o 
  -4  21   5        1.05        0.39      1.38 o 
  -3  21   5       21.50       22.62      0.83 o 
  -2  21   5       76.95       73.58      1.19 o 
  -1  21   5       94.37       86.12      1.33 o 
   0  21   5       59.67       65.98      1.13 o 
   1  21   5       75.91       78.26      1.12 o 
   2  21   5       29.11       31.27      0.86 o 
   3  21   5        6.08        6.67      0.73 o 
   4  21   5       11.96        9.30      1.05 o 
  -5  22   5        6.21        6.03      1.13 o 
  -4  22   5        0.31       -0.84      0.84 o 
  -3  22   5        1.73        2.50      0.74 o 
  -2  22   5       11.88       11.79      0.68 o 
  -1  22   5       62.76       63.57      0.96 o 
   0  22   5        3.85        4.87      0.53 o 
   1  22   5        6.41        6.76      0.63 o 
   2  22   5        8.28        8.63      0.70 o 
   3  22   5        4.15        3.84      0.70 o 
   4  22   5        3.09        1.94      1.25 o 
  -5  23   5        0.41        1.44      1.31 o 
  -4  23   5        3.32        2.04      0.92 o 
  -3  23   5      143.87      130.24      2.39 o 
  -2  23   5        2.48        1.67      0.67 o 
  -1  23   5       52.89       54.19      0.93 o 
   0  23   5        1.37        1.48      0.53 o 
   1  23   5        8.45        9.07      0.64 o 
   2  23   5        8.03        9.33      0.72 o 
   3  23   5       58.28       54.26      1.32 o 
   4  23   5       10.52       11.50      1.51 o 
  -5  24   5       31.29       29.12      2.25 o 
  -4  24   5       20.76       19.86      1.18 o 
  -3  24   5       14.68       15.37      1.02 o 
  -2  24   5       70.04       66.05      1.37 o 
  -1  24   5        0.87        0.70      0.51 o 
   0  24   5        0.09        0.13      0.52 o 
   1  24   5       71.98       69.77      1.21 o 
   2  24   5       28.93       30.43      1.16 o 
   3  24   5       50.81       58.08      1.42 o 
  -4  25   5       71.80       75.45      1.80 o 
  -3  25   5       26.25       29.09      1.18 o 
  -2  25   5        1.36        2.09      0.72 o 
  -1  25   5        2.45        1.75      0.56 o 
   0  25   5        0.98        0.68      0.55 o 
   1  25   5        3.31        3.78      0.69 o 
   2  25   5       38.78       38.44      1.09 o 
   3  25   5        0.05        1.10      0.86 o 
  -4  26   5        1.42        1.68      0.95 o 
  -3  26   5        4.78        4.53      0.92 o 
  -2  26   5       15.11       18.76      0.92 o 
  -1  26   5       15.03       12.30      0.68 o 
   0  26   5       99.10       97.35      1.39 o 
   1  26   5        6.08        6.41      0.75 o 
   2  26   5        2.89        1.63      0.74 o 
   3  26   5       14.66       18.58      1.10 o 
  -4  27   5        2.39        1.96      1.10 o 
  -3  27   5       80.93       82.80      1.82 o 
  -2  27   5       11.41       12.49      0.82 o 
  -1  27   5      125.38      120.10      1.56 o 
   0  27   5       29.93       28.86      0.93 o 
   1  27   5       96.71      104.35      1.60 o 
   2  27   5        5.11        4.96      0.78 o 
   3  27   5        6.47        7.29      1.17 o 
  -4  28   5        0.05       -1.08      1.08 o 
  -3  28   5       41.14       41.87      1.48 o 
  -2  28   5       18.60       20.54      0.93 o 
  -1  28   5       40.88       46.64      1.12 o 
   0  28   5       19.50       20.63      0.86 o 
   1  28   5       18.85       20.87      0.93 o 
   2  28   5        0.97        1.02      1.02 o 
   3  28   5        5.44        7.66      1.59 o 
  -4  29   5       43.65       47.35      2.55 o 
  -3  29   5       49.92       56.71      1.63 o 
  -2  29   5       49.91       56.26      1.32 o 
  -1  29   5       25.23       25.46      0.94 o 
   0  29   5        7.22        8.59      0.76 o 
   1  29   5        3.36        3.37      0.75 o 
   2  29   5       19.26       23.84      1.12 o 
  -3  30   5        9.60       12.91      1.09 o 
  -2  30   5       90.05       90.60      1.59 o 
  -1  30   5        6.53        8.16      0.76 o 
   0  30   5        3.55        2.88      0.71 o 
   1  30   5        0.86        0.09      0.74 o 
   2  30   5        0.16        0.45      0.91 o 
  -3  31   5        5.05        4.77      1.09 o 
  -2  31   5        0.24        1.48      0.79 o 
  -1  31   5       29.75       30.01      1.02 o 
   0  31   5        0.04        0.01      0.70 o 
   1  31   5        0.10        0.40      0.75 o 
   2  31   5        0.05       -1.06      1.20 o 
  -3  32   5      101.16      108.21      2.87 o 
  -2  32   5        8.24        8.33      0.88 o 
  -1  32   5       24.94       25.91      1.01 o 
   0  32   5        1.28        0.95      0.74 o 
   1  32   5       35.95       41.71      1.19 o 
   2  32   5       18.16       20.82      1.64 o 
  -2  33   5       12.19       11.53      0.94 o 
  -1  33   5       35.31       37.03      1.13 o 
   0  33   5        4.75        5.96      0.81 o 
   1  33   5        3.45        3.49      0.85 o 
  -2  34   5        0.61       -0.16      1.10 o 
  -1  34   5        3.57        5.23      0.82 o 
   0  34   5       52.80       55.95      1.56 o 
   1  34   5        4.03        4.76      1.06 o 
  -1  35   5        9.47        8.50      1.13 o 
   0  35   5        1.09        2.33      1.05 o 
  -6   0   6       15.35       15.69      1.82 o 
  -5   0   6       46.92       45.93      1.37 o 
  -4   0   6       93.86       98.99      2.07 o 
  -3   0   6        0.01        0.04      0.39 o 
  -2   0   6      410.05      374.59      3.41 o 
  -1   0   6        3.73        8.65      1.44 o 
   0   0   6      601.73      609.40      5.50 o 
   1   0   6      468.61      566.02      4.33 o 
   2   0   6        2.81        2.16      0.66 o 
   3   0   6        0.03        0.30      0.87 o 
   4   0   6        9.90       11.33      1.41 o 
   5   0   6       22.24       20.19      3.91 o 
  -6   1   6        2.13        0.07      1.04 o 
  -5   1   6        4.92        4.59      0.60 o 
  -4   1   6       10.29        8.77      0.51 o 
  -3   1   6       91.60       86.12      0.91 o 
  -2   1   6       11.88        8.84      0.27 o 
  -1   1   6       26.87       27.50      0.63 o 
   0   1   6      330.14      384.45      2.55 o 
   1   1   6      120.04      133.98      0.96 o 
   2   1   6       17.09       15.97      0.55 o 
   3   1   6       72.55       72.69      1.32 o 
   4   1   6       10.70        8.79      1.00 o 
   5   1   6        7.40        8.01      1.62 o 
  -6   2   6        1.81        0.11      1.08 o 
  -5   2   6       21.43       25.36      0.85 o 
  -4   2   6       47.33       35.35      0.86 o 
  -3   2   6       42.90       47.06      0.66 o 
  -2   2   6       24.92       25.60      0.53 o 
  -1   2   6      170.33      146.61      1.59 o 
   0   2   6      240.54      250.80      2.07 o 
   1   2   6       43.01       46.23      0.71 o 
   2   2   6       81.53       88.36      1.17 o 
   3   2   6        0.01       -0.60      0.62 o 
   4   2   6        0.01       -0.82      0.82 o 
   5   2   6        3.71        3.02      2.25 o 
  -6   3   6       37.57       34.89      1.56 o 
  -5   3   6        4.49        4.52      0.64 o 
  -4   3   6        1.47       -0.14      0.42 o 
  -3   3   6      125.17      116.68      1.02 o 
  -2   3   6      310.68      327.61      2.15 o 
  -1   3   6        7.52        9.39      0.53 o 
   0   3   6       94.23      103.78      1.28 o 
   1   3   6      204.14      242.58      1.53 o 
   2   3   6       82.66      100.04      1.07 o 
   3   3   6      220.84      200.22      2.11 o 
   4   3   6       30.84       29.56      1.32 o 
   5   3   6       85.52       84.90      5.05 o 
  -6   4   6        0.22        2.75      1.06 o 
  -5   4   6       62.62       52.17      1.31 o 
  -4   4   6      219.97      211.31      1.67 o 
  -3   4   6       56.16       61.69      0.69 o 
  -2   4   6        9.21       15.11      0.40 o 
  -1   4   6       90.38       73.17      0.90 o 
   0   4   6      523.80      610.14      3.92 o 
   1   4   6      130.29      133.90      1.00 o 
   2   4   6        7.10        9.87      0.44 o 
   3   4   6       20.53       19.51      0.80 o 
   4   4   6       45.47       41.93      1.60 o 
   5   4   6        6.79        7.11      2.48 o 
  -6   5   6       74.83       73.68      1.80 o 
  -5   5   6        0.00       -0.45      0.94 o 
  -4   5   6       16.37       15.85      0.63 o 
  -3   5   6      218.88      239.57      1.63 o 
  -2   5   6      133.49      138.86      1.28 o 
  -1   5   6      158.76      168.86      1.46 o 
   0   5   6      981.01      947.88      5.52 o 
   1   5   6       12.12       10.25      0.44 o 
   2   5   6       37.44       39.65      0.70 o 
   3   5   6       14.01       14.96      0.78 o 
   4   5   6       28.34       27.74      1.32 o 
   5   5   6        6.16        7.30      2.40 o 
  -6   6   6        1.82        2.90      0.98 o 
  -5   6   6       20.81       18.40      0.96 o 
  -4   6   6      354.88      325.75      2.42 o 
  -3   6   6      128.37      123.68      1.10 o 
  -2   6   6      113.84      103.38      0.85 o 
  -1   6   6        0.24        1.55      0.31 o 
   0   6   6        0.93        0.70      0.34 o 
   1   6   6      541.54      557.72      3.18 o 
   2   6   6      119.06      127.55      1.12 o 
   3   6   6       48.60       44.47      1.11 o 
   4   6   6      185.52      173.78      2.75 o 
   5   6   6        2.44        0.82      2.19 o 
  -6   7   6        7.62        6.87      1.02 o 
  -5   7   6      105.06      106.70      1.93 o 
  -4   7   6       13.96       18.12      0.58 o 
  -3   7   6      249.19      221.06      2.33 o 
  -2   7   6        8.84        6.72      0.34 o 
  -1   7   6       20.78       24.57      0.56 o 
   0   7   6       53.46       42.55      0.60 o 
   1   7   6      317.71      345.23      2.09 o 
   2   7   6       20.26       22.76      0.54 o 
   3   7   6       13.24        8.93      0.72 o 
   4   7   6       24.21       20.36      1.23 o 
   5   7   6       39.47       33.38      3.06 o 
  -6   8   6       35.13       33.18      1.56 o 
  -5   8   6      301.32      268.94      3.53 o 
  -4   8   6      101.01       97.28      1.13 o 
  -3   8   6      188.46      180.48      1.51 o 
  -2   8   6       44.55       43.29      0.59 o 
  -1   8   6      274.65      321.16      2.72 o 
   0   8   6      173.92      196.69      1.47 o 
   1   8   6        6.02        6.71      0.37 o 
   2   8   6       76.20       73.68      0.91 o 
   3   8   6        7.48        8.39      0.67 o 
   4   8   6       51.72       48.91      1.68 o 
   5   8   6        0.21        1.52      2.25 o 
  -6   9   6        3.33        5.52      1.17 o 
  -5   9   6       64.29       73.08      1.77 o 
  -4   9   6      114.19      106.24      1.20 o 
  -3   9   6      246.34      261.50      1.98 o 
  -2   9   6        0.10        1.30      0.25 o 
  -1   9   6      111.49      109.14      1.23 o 
   0   9   6       48.61       45.04      0.68 o 
   1   9   6      164.96      178.97      1.37 o 
   2   9   6      144.42      156.76      1.37 o 
   3   9   6        0.68        0.76      0.62 o 
   4   9   6        0.03        0.76      1.09 o 
  -6  10   6       25.90       25.00      1.39 o 
  -5  10   6       35.09       33.15      1.29 o 
  -4  10   6        0.00        0.52      0.54 o 
  -3  10   6        8.80        9.07      0.47 o 
  -2  10   6        8.02        6.96      0.37 o 
  -1  10   6      205.63      201.62      2.10 o 
   0  10   6      117.52      117.70      1.10 o 
   1  10   6        3.63        3.79      0.32 o 
   2  10   6      288.92      296.08      2.12 o 
   3  10   6        8.39        9.26      0.71 o 
   4  10   6        8.36        4.54      1.14 o 
  -6  11   6        1.12        1.67      1.00 o 
  -5  11   6        7.33        7.93      0.96 o 
  -4  11   6        0.18       -0.48      0.54 o 
  -3  11   6       31.46       32.95      0.79 o 
  -2  11   6        0.10        0.42      0.33 o 
  -1  11   6       24.28       25.88      0.64 o 
   0  11   6      110.18      120.48      1.23 o 
   1  11   6      145.85      163.83      1.26 o 
   2  11   6       48.11       52.18      0.90 o 
   3  11   6      127.23      122.45      1.58 o 
   4  11   6        1.34        0.46      1.04 o 
  -6  12   6        4.66        4.67      1.82 o 
  -5  12   6        1.23        0.87      0.82 o 
  -4  12   6       25.72       24.12      1.20 o 
  -3  12   6      101.99       94.12      1.18 o 
  -2  12   6      125.28      133.57      1.21 o 
  -1  12   6      113.23      108.17      1.83 o 
   0  12   6      240.72      222.21      2.02 o 
   1  12   6        2.06        0.98      0.35 o 
   2  12   6      263.04      265.21      2.18 o 
   3  12   6       33.25       27.91      0.91 o 
   4  12   6        0.91        1.97      1.09 o 
  -6  13   6       10.31       13.43      1.96 o 
  -5  13   6        0.07       -0.91      0.91 o 
  -4  13   6        8.07        9.23      0.78 o 
  -3  13   6        9.74        9.43      0.50 o 
  -2  13   6       32.39       30.59      0.69 o 
  -1  13   6      308.55      320.64      2.41 o 
   0  13   6      112.04      120.01      1.02 o 
   1  13   6      396.13      371.38      2.49 o 
   2  13   6       76.59       76.26      1.11 o 
   3  13   6       21.75       25.21      0.91 o 
   4  13   6       21.19       18.83      1.38 o 
  -6  14   6        9.38       10.33      1.96 o 
  -5  14   6        0.02        1.30      1.07 o 
  -4  14   6        7.55        7.45      0.80 o 
  -3  14   6       27.85       34.74      0.89 o 
  -2  14   6        3.00        3.36      0.40 o 
  -1  14   6        4.14        7.84      0.38 o 
   0  14   6       23.55       21.05      0.55 o 
   1  14   6        9.28        9.81      0.47 o 
   2  14   6      170.52      173.32      1.61 o 
   3  14   6        1.57        1.02      0.67 o 
   4  14   6       37.12       35.44      1.72 o 
  -5  15   6       24.33       24.18      1.31 o 
  -4  15   6        1.89        1.72      0.75 o 
  -3  15   6      117.97       97.46      1.45 o 
  -2  15   6       22.36       23.40      0.64 o 
  -1  15   6      360.14      328.43      2.38 o 
   0  15   6       44.59       31.56      0.63 o 
   1  15   6      182.80      174.45      1.46 o 
   2  15   6      657.19      622.64      4.11 o 
   3  15   6       24.86       28.10      1.06 o 
   4  15   6        0.57        1.65      1.15 o 
  -5  16   6        0.07        0.17      1.52 o 
  -4  16   6       33.77       34.39      1.25 o 
  -3  16   6      359.29      334.11      3.15 o 
  -2  16   6       26.87       27.39      0.70 o 
  -1  16   6       60.83       65.03      0.75 o 
   0  16   6      276.74      269.69      2.01 o 
   1  16   6      853.91      841.19      5.16 o 
   2  16   6       18.94       20.48      0.73 o 
   3  16   6       23.56       20.48      0.99 o 
   4  16   6        9.43        8.79      1.25 o 
  -5  17   6       16.40       20.83      1.27 o 
  -4  17   6        0.42        0.26      0.76 o 
  -3  17   6       18.17       23.15      0.87 o 
  -2  17   6        2.35        1.81      0.46 o 
  -1  17   6        5.86        3.32      0.37 o 
   0  17   6       17.28       18.30      0.56 o 
   1  17   6       30.82       27.64      0.78 o 
   2  17   6        8.97       10.57      0.69 o 
   3  17   6       93.68       88.96      1.93 o 
   4  17   6       19.19       22.78      1.46 o 
  -5  18   6        2.87        5.27      1.06 o 
  -4  18   6       11.07       11.93      0.95 o 
  -3  18   6        4.58        6.68      0.73 o 
  -2  18   6       61.34       57.44      0.94 o 
  -1  18   6       71.70       75.62      0.88 o 
   0  18   6       18.67       14.95      0.55 o 
   1  18   6       80.15       80.96      1.15 o 
   2  18   6      179.41      185.23      1.91 o 
   3  18   6        1.69        0.70      0.85 o 
   4  18   6       18.75       20.68      1.43 o 
  -5  19   6       17.92       19.65      1.32 o 
  -4  19   6       37.23       33.48      1.25 o 
  -3  19   6      178.72      162.50      2.19 o 
  -2  19   6      166.74      159.69      1.47 o 
  -1  19   6      385.61      351.32      2.42 o 
   0  19   6      683.60      636.34      4.44 o 
   1  19   6       88.34       89.37      1.29 o 
   2  19   6      150.47      146.89      1.78 o 
   3  19   6       27.40       29.54      1.25 o 
   4  19   6       12.29       15.46      1.61 o 
  -5  20   6       17.85       17.80      1.43 o 
  -4  20   6        0.59        2.25      0.84 o 
  -3  20   6       47.07       44.08      1.29 o 
  -2  20   6        8.27        8.90      0.66 o 
  -1  20   6      661.86      604.51      4.55 o 
   0  20   6       11.99       15.50      0.67 o 
   1  20   6        6.07        5.51      0.67 o 
   2  20   6       36.10       33.94      0.99 o 
   3  20   6        3.37        4.35      0.85 o 
   4  20   6        1.67        1.44      1.93 o 
  -5  21   6       27.84       34.12      1.57 o 
  -4  21   6       63.82       59.74      1.75 o 
  -3  21   6        0.78        2.65      0.75 o 
  -2  21   6       20.89       20.64      0.81 o 
  -1  21   6      218.15      211.63      2.19 o 
   0  21   6      549.12      513.00      4.01 o 
   1  21   6        1.19        1.22      0.51 o 
   2  21   6      147.19      145.17      1.71 o 
   3  21   6       78.97       88.46      1.69 o 
  -5  22   6        0.65        0.33      1.67 o 
  -4  22   6        9.27       10.06      1.10 o 
  -3  22   6       14.36       13.32      0.93 o 
  -2  22   6       12.93       13.97      0.82 o 
  -1  22   6      343.77      340.80      2.90 o 
   0  22   6      349.66      343.34      3.61 o 
   1  22   6       10.44       10.73      0.64 o 
   2  22   6        0.00        0.20      0.72 o 
   3  22   6       49.51       48.53      1.49 o 
  -5  23   6        0.03        1.65      1.60 o 
  -4  23   6        0.00        0.66      0.99 o 
  -3  23   6       40.91       45.30      1.38 o 
  -2  23   6        0.88        0.58      0.70 o 
  -1  23   6       29.65       33.64      1.05 o 
   0  23   6       84.99       83.19      1.97 o 
   1  23   6        5.52        5.74      0.62 o 
   2  23   6        9.88       12.49      1.03 o 
   3  23   6       29.50       34.45      2.80 o 
  -4  24   6        0.00        1.06      1.00 o 
  -3  24   6        2.40        3.11      0.86 o 
  -2  24   6        3.25        3.14      0.76 o 
  -1  24   6        0.00       -0.14      0.67 o 
   0  24   6       48.73       46.69      1.15 o 
   1  24   6       21.75       22.37      0.86 o 
   2  24   6       30.55       32.75      1.32 o 
   3  24   6       11.63       12.68      1.21 o 
  -4  25   6       12.54       16.80      1.34 o 
  -3  25   6       26.90       27.58      1.16 o 
  -2  25   6        0.00        0.25      0.71 o 
  -1  25   6        7.79        6.10      0.71 o 
   0  25   6       43.43       44.22      1.08 o 
   1  25   6       44.04       41.40      1.09 o 
   2  25   6       33.87       33.87      1.83 o 
   3  25   6        0.11       -0.77      1.01 o 
  -4  26   6       47.25       49.18      1.77 o 
  -3  26   6       39.82       42.54      2.08 o 
  -2  26   6        5.23        8.65      0.80 o 
  -1  26   6       66.96       63.03      1.47 o 
   0  26   6        8.30        8.18      0.68 o 
   1  26   6       53.57       52.43      1.20 o 
   2  26   6        4.07        2.44      1.12 o 
   3  26   6        0.01       -2.06      2.06 o 
  -4  27   6       11.58       17.54      1.36 o 
  -3  27   6       25.00       24.24      1.33 o 
  -2  27   6       43.33       40.51      1.21 o 
  -1  27   6        0.55        2.00      0.73 o 
   0  27   6       30.76       31.55      0.98 o 
   1  27   6        5.62        4.05      0.74 o 
   2  27   6        0.51        0.08      0.90 o 
  -4  28   6        5.89        4.90      1.82 o 
  -3  28   6        1.68        0.73      1.00 o 
  -2  28   6        1.29        1.93      0.80 o 
  -1  28   6       36.90       39.66      1.06 o 
   0  28   6        0.37       -0.54      0.62 o 
   1  28   6       14.34       16.86      1.18 o 
   2  28   6       26.38       28.80      1.35 o 
  -3  29   6        1.08        1.60      1.06 o 
  -2  29   6       54.38       51.85      1.47 o 
  -1  29   6        0.00        1.16      0.72 o 
   0  29   6        0.00       -0.56      0.71 o 
   1  29   6       50.88       55.72      1.39 o 
   2  29   6        0.49        0.47      1.11 o 
  -3  30   6       12.97       15.23      1.32 o 
  -2  30   6      191.76      202.19      2.63 o 
  -1  30   6       79.81       80.15      1.48 o 
   0  30   6       38.47       43.04      1.46 o 
   1  30   6        8.75       10.13      1.08 o 
   2  30   6       56.55       64.82      3.22 o 
  -3  31   6        0.07        1.69      1.67 o 
  -2  31   6        9.30       13.93      1.06 o 
  -1  31   6        9.79       10.11      0.84 o 
   0  31   6        3.04        3.50      0.79 o 
   1  31   6       59.31       69.17      1.86 o 
  -2  32   6        8.02       10.86      1.04 o 
  -1  32   6        9.37       11.01      0.92 o 
   0  32   6        5.77        5.61      0.84 o 
   1  32   6       16.73       20.40      1.49 o 
  -2  33   6        1.38        2.32      1.58 o 
  -1  33   6        1.78        3.87      0.82 o 
   0  33   6        1.44        3.11      0.93 o 
   1  33   6        5.19        3.91      2.47 o 
  -1  34   6        3.60        4.73      1.31 o 
   0  34   6       24.34       24.15      1.60 o 
  -6   1   7        8.88        9.80      1.20 o 
  -5   1   7       55.24       51.78      1.27 o 
  -4   1   7       55.10       53.72      0.93 o 
  -3   1   7      154.16      147.79      1.08 o 
  -2   1   7       20.91       27.36      0.69 o 
  -1   1   7       75.16       67.21      1.32 o 
   0   1   7       74.61       79.98      0.96 o 
   1   1   7       96.38       99.60      0.96 o 
   2   1   7       32.65       28.21      0.66 o 
   3   1   7        0.93        0.07      0.74 o 
   4   1   7        2.05        2.43      1.18 o 
  -6   2   7        6.20        5.54      1.12 o 
  -5   2   7        5.82        6.85      0.78 o 
  -4   2   7        4.11        3.92      0.48 o 
  -3   2   7        4.41        2.32      0.38 o 
  -2   2   7       60.45       56.81      1.03 o 
  -1   2   7        2.84        2.30      0.36 o 
   0   2   7       71.55       75.43      0.98 o 
   1   2   7       17.27       16.63      0.47 o 
   2   2   7        8.15        8.22      0.45 o 
   3   2   7       14.03       14.25      0.93 o 
   4   2   7       38.61       44.27      1.79 o 
  -6   3   7        0.51       -0.62      1.01 o 
  -5   3   7       12.54       12.00      0.82 o 
  -4   3   7       77.56       70.97      1.05 o 
  -3   3   7      211.38      196.33      1.38 o 
  -2   3   7        7.17        7.99      0.56 o 
  -1   3   7       41.77       38.76      0.87 o 
   0   3   7      229.43      227.21      2.17 o 
   1   3   7       71.55       66.98      0.79 o 
   2   3   7       13.36       13.03      0.48 o 
   3   3   7       19.62       18.60      0.98 o 
   4   3   7        4.47        8.50      1.17 o 
  -6   4   7        0.00        0.27      1.01 o 
  -5   4   7        4.50        3.55      0.83 o 
  -4   4   7       28.07       24.96      0.88 o 
  -3   4   7      458.53      433.32      2.74 o 
  -2   4   7       19.79       15.45      0.49 o 
  -1   4   7      445.38      486.83      5.11 o 
   0   4   7      210.46      200.20      1.97 o 
   1   4   7        0.64       -0.16      0.38 o 
   2   4   7       73.09       74.39      0.97 o 
   3   4   7       51.50       55.13      2.00 o 
   4   4   7        3.53        3.99      1.14 o 
  -6   5   7        9.60       12.93      1.25 o 
  -5   5   7       10.01        8.18      0.90 o 
  -4   5   7       30.17       35.31      0.88 o 
  -3   5   7        3.01        4.81      0.43 o 
  -2   5   7       95.80      100.13      1.10 o 
  -1   5   7       15.96       17.16      1.34 o 
   0   5   7      245.88      254.04      2.54 o 
   1   5   7        9.29       13.70      0.46 o 
   2   5   7       46.82       45.90      1.06 o 
   3   5   7       93.47       98.52      2.07 o 
   4   5   7        6.57        3.80      1.11 o 
  -6   6   7       28.52       21.57      1.23 o 
  -5   6   7      162.88      155.71      2.04 o 
  -4   6   7      183.00      169.78      1.62 o 
  -3   6   7        6.14        4.32      0.40 o 
  -2   6   7        5.12        4.82      0.60 o 
  -1   6   7      640.51      640.88      8.43 o 
   0   6   7       34.85       25.87      2.44 o 
   1   6   7      336.55      312.15      2.15 o 
   2   6   7       16.09       17.38      0.65 o 
   3   6   7       42.63       44.19      1.31 o 
   4   6   7        0.03       -0.15      1.31 o 
  -6   7   7        2.82        1.38      0.87 o 
  -5   7   7       14.46       19.53      0.96 o 
  -4   7   7        2.49        0.60      0.54 o 
  -3   7   7      107.52      112.57      1.23 o 
  -2   7   7        0.02        0.04      0.38 o 
  -1   7   7       32.58       28.15      0.91 o 
   0   7   7     1333.12     1372.16      9.42 o 
   1   7   7      272.36      272.70      1.94 o 
   2   7   7      112.38      103.73      1.26 o 
   3   7   7       79.58       69.29      1.57 o 
   4   7   7        0.33        0.43      1.10 o 
  -6   8   7        5.13        8.23      0.95 o 
  -5   8   7       17.02       14.04      0.88 o 
  -4   8   7       44.70       33.37      0.91 o 
  -3   8   7      139.46      127.00      1.18 o 
  -2   8   7       38.56       43.38      0.79 o 
  -1   8   7       41.39       53.78      1.01 o 
   0   8   7       21.90       34.48      0.87 o 
   1   8   7       33.79       39.60      0.70 o 
   2   8   7        2.04        2.44      0.46 o 
   3   8   7       22.34       23.87      1.18 o 
   4   8   7        1.01        0.41      1.05 o 
  -6   9   7       40.59       46.70      1.85 o 
  -5   9   7        1.67        0.07      0.73 o 
  -4   9   7       70.38       72.03      1.24 o 
  -3   9   7        0.37        0.09      0.35 o 
  -2   9   7       88.33       83.27      1.00 o 
  -1   9   7       14.67       14.78      0.54 o 
   0   9   7        1.31        1.93      0.59 o 
   1   9   7        0.05        0.26      0.33 o 
   2   9   7        2.73        2.45      0.59 o 
   3   9   7      172.31      167.96      2.24 o 
   4   9   7       33.22       27.63      1.53 o 
  -6  10   7        8.46        9.96      1.97 o 
  -5  10   7        1.17        1.25      0.84 o 
  -4  10   7      148.36      140.44      1.85 o 
  -3  10   7        3.33        6.37      0.42 o 
  -2  10   7        9.62       11.05      0.54 o 
  -1  10   7      183.15      180.53      1.92 o 
   0  10   7       12.38       10.29      0.44 o 
   1  10   7      124.41      129.08      1.04 o 
   2  10   7        3.52        4.38      0.57 o 
   3  10   7       16.74       18.78      0.89 o 
   4  10   7       20.28       14.16      1.32 o 
  -6  11   7        0.00       -1.34      1.34 o 
  -5  11   7       45.36       47.05      1.45 o 
  -4  11   7        8.24       11.96      0.84 o 
  -3  11   7        0.00       -0.17      0.42 o 
  -2  11   7       34.98       33.20      0.65 o 
  -1  11   7        2.98        4.26      0.51 o 
   0  11   7       31.62       30.13      0.68 o 
   1  11   7       36.15       34.13      0.65 o 
   2  11   7       31.36       35.18      0.92 o 
   3  11   7        0.03       -0.72      0.72 o 
   4  11   7        3.11        3.16      1.15 o 
  -5  12   7        0.36        0.61      0.82 o 
  -4  12   7       43.81       44.27      1.28 o 
  -3  12   7       20.49       21.13      0.61 o 
  -2  12   7        4.06        4.08      0.38 o 
  -1  12   7        7.70        9.12      0.56 o 
   0  12   7       88.55       82.97      0.93 o 
   1  12   7        4.70        4.13      0.40 o 
   2  12   7        1.60        1.43      0.56 o 
   3  12   7       19.77       21.71      0.98 o 
   4  12   7        3.75        5.15      1.21 o 
  -5  13   7        8.89        9.51      0.96 o 
  -4  13   7       18.69       18.00      0.97 o 
  -3  13   7       12.72        8.50      0.59 o 
  -2  13   7       65.62       54.70      0.81 o 
  -1  13   7        1.75        1.45      0.42 o 
   0  13   7       44.71       47.21      1.07 o 
   1  13   7        1.84        1.73      0.38 o 
   2  13   7       24.27       25.02      0.85 o 
   3  13   7       10.58       10.47      0.87 o 
   4  13   7       12.29       14.52      1.37 o 
  -5  14   7        4.69        6.04      0.94 o 
  -4  14   7        7.91        7.58      0.83 o 
  -3  14   7      102.42      103.09      1.68 o 
  -2  14   7       64.67       62.59      1.03 o 
  -1  14   7        0.05       -0.03      0.31 o 
   0  14   7       14.84       15.08      0.50 o 
   1  14   7       28.05       28.83      0.72 o 
   2  14   7       57.91       56.77      1.18 o 
   3  14   7        1.34        1.95      0.84 o 
   4  14   7       12.24       16.67      1.38 o 
  -5  15   7       23.70       22.16      1.27 o 
  -4  15   7        3.68        2.81      0.79 o 
  -3  15   7       80.85       94.93      1.46 o 
  -2  15   7      138.48      153.02      1.40 o 
  -1  15   7      145.78      127.68      1.13 o 
   0  15   7       87.89       90.77      1.19 o 
   1  15   7       73.14       73.05      1.01 o 
   2  15   7      136.05      136.33      1.80 o 
   3  15   7        0.00       -0.24      0.84 o 
   4  15   7        0.95        3.50      1.59 o 
  -5  16   7        3.62        5.14      1.06 o 
  -4  16   7        3.57        4.08      0.80 o 
  -3  16   7       28.51       30.34      1.07 o 
  -2  16   7       31.45       19.45      0.63 o 
  -1  16   7       20.10       17.24      0.50 o 
   0  16   7       21.42       20.45      0.63 o 
   1  16   7      114.38      109.13      1.41 o 
   2  16   7        4.07        5.60      0.74 o 
   3  16   7       29.28       28.27      1.17 o 
   4  16   7        2.47        4.14      1.62 o 
  -5  17   7        8.45        8.88      1.10 o 
  -4  17   7        4.38        5.46      0.87 o 
  -3  17   7        9.10        8.94      0.72 o 
  -2  17   7       74.43       66.94      1.09 o 
  -1  17   7        0.74        1.98      0.38 o 
   0  17   7       91.02       90.81      1.06 o 
   1  17   7      172.60      168.87      1.77 o 
   2  17   7      153.27      152.95      1.95 o 
   3  17   7        4.50        4.91      0.89 o 
  -5  18   7        6.39        7.31      1.09 o 
  -4  18   7       12.38       10.31      1.02 o 
  -3  18   7       24.80       24.52      0.94 o 
  -2  18   7      481.43      410.98      3.72 o 
  -1  18   7        1.65       -0.35      0.47 o 
   0  18   7      292.20      271.44      2.32 o 
   1  18   7       62.95       61.95      1.13 o 
   2  18   7        3.72        6.47      0.94 o 
   3  18   7        4.88        6.02      0.93 o 
  -5  19   7       15.15       18.96      1.34 o 
  -4  19   7        2.52        1.08      0.91 o 
  -3  19   7       41.97       36.40      1.24 o 
  -2  19   7       65.73       77.03      1.38 o 
  -1  19   7        2.13        0.18      0.59 o 
   0  19   7       17.69       15.78      0.70 o 
   1  19   7      230.94      228.43      2.35 o 
   2  19   7        2.57        1.83      0.71 o 
   3  19   7       10.81       10.91      1.01 o 
  -5  20   7        0.00        1.79      1.24 o 
  -4  20   7        2.64        4.05      0.94 o 
  -3  20   7        6.80        7.43      0.81 o 
  -2  20   7        7.29        8.35      0.72 o 
  -1  20   7       24.57       27.99      1.00 o 
   0  20   7      169.34      179.14      2.95 o 
   1  20   7      216.35      205.36      3.60 o 
   2  20   7        0.81        0.90      0.84 o 
   3  20   7        1.04        0.81      1.00 o 
  -5  21   7       16.33       20.31      2.11 o 
  -4  21   7        0.01        0.40      0.91 o 
  -3  21   7        1.67        2.03      0.77 o 
  -2  21   7       18.21       21.53      0.87 o 
  -1  21   7       48.96       45.49      1.61 o 
   0  21   7        1.39        1.49      0.68 o 
   1  21   7        4.64        1.94      0.81 o 
   2  21   7       86.57       84.22      1.65 o 
   3  21   7       10.67       13.91      1.31 o 
  -4  22   7       46.91       54.52      1.69 o 
  -3  22   7       18.96       15.29      0.97 o 
  -2  22   7      147.23      136.14      3.37 o 
  -1  22   7        6.04        8.41      0.71 o 
   0  22   7      110.97      103.44      1.86 o 
   1  22   7        6.63        5.77      0.86 o 
   2  22   7        0.05        0.86      1.01 o 
   3  22   7       15.85       14.04      1.18 o 
  -4  23   7       10.48        9.83      1.11 o 
  -3  23   7        6.77        7.11      0.91 o 
  -2  23   7       46.85       45.28      1.34 o 
  -1  23   7       28.49       28.56      1.01 o 
   0  23   7        8.38       10.24      0.87 o 
   1  23   7       73.64       72.51      1.63 o 
   2  23   7       12.19       11.21      1.05 o 
   3  23   7        6.20        7.38      1.28 o 
  -4  24   7        1.38        1.43      0.98 o 
  -3  24   7       23.56       24.11      1.13 o 
  -2  24   7       28.49       27.17      1.17 o 
  -1  24   7      120.20      120.96      1.81 o 
   0  24   7        0.62        1.41      0.81 o 
   1  24   7        2.70        4.72      0.90 o 
   2  24   7        3.97        2.54      0.93 o 
   3  24   7        5.95        6.12      1.98 o 
  -4  25   7       13.28       13.59      1.21 o 
  -3  25   7       21.72       21.05      1.13 o 
  -2  25   7        6.32        5.44      0.80 o 
  -1  25   7       97.56       91.20      1.63 o 
   0  25   7        7.58        9.35      0.92 o 
   1  25   7       12.19       10.95      1.01 o 
   2  25   7        0.28        0.28      0.91 o 
  -4  26   7        0.23        1.28      1.27 o 
  -3  26   7       26.79       29.44      1.26 o 
  -2  26   7        5.49        5.29      0.94 o 
  -1  26   7        0.28        3.05      0.77 o 
   0  26   7       21.70       23.76      1.17 o 
   1  26   7        0.51        0.66      0.88 o 
   2  26   7       20.60       22.53      1.22 o 
  -3  27   7        0.00        1.79      0.94 o 
  -2  27   7       13.67       15.32      0.98 o 
  -1  27   7      141.96      154.33      2.15 o 
   0  27   7        6.72        5.38      0.92 o 
   1  27   7       31.50       32.77      1.35 o 
   2  27   7       12.77       17.88      1.21 o 
  -3  28   7       81.54       90.01      2.72 o 
  -2  28   7       18.46       18.99      1.07 o 
  -1  28   7        5.72       10.44      0.90 o 
   0  28   7        8.71       10.64      1.01 o 
   1  28   7        9.37       10.87      1.39 o 
   2  28   7        0.08       -0.47      1.37 o 
  -3  29   7        2.03        4.38      1.16 o 
  -2  29   7        1.26        2.99      0.89 o 
  -1  29   7      101.65      107.80      1.87 o 
   0  29   7        0.88       -0.15      0.84 o 
   1  29   7       52.55       60.34      1.73 o 
  -3  30   7       26.76       26.67      1.93 o 
  -2  30   7       97.97      105.20      1.92 o 
  -1  30   7        5.54        5.36      0.90 o 
   0  30   7       23.40       23.46      1.16 o 
   1  30   7       33.93       36.89      1.74 o 
  -2  31   7       21.61       27.85      1.39 o 
  -1  31   7        6.31        7.95      0.98 o 
   0  31   7       32.60       38.49      1.37 o 
   1  31   7        0.04        0.12      1.45 o 
  -2  32   7       47.03       45.57      2.33 o 
  -1  32   7       28.22       31.29      1.52 o 
   0  32   7        0.00       -0.44      0.98 o 
  -6   0   8        2.48        3.91      1.48 o 
  -5   0   8       12.09        9.70      1.12 o 
  -4   0   8       31.86       29.45      1.08 o 
  -3   0   8      258.81      255.04      2.33 o 
  -2   0   8        0.20        1.20      3.81 o 
  -1   0   8      141.39      138.48      2.87 o 
   0   0   8        6.30        6.76      1.00 o 
   1   0   8      246.37      241.95      2.95 o 
   2   0   8        5.66        5.08      1.05 o 
   3   0   8        1.65        0.36      1.07 o 
   4   0   8        0.90        2.80      1.56 o 
  -6   1   8        0.02       -0.42      0.98 o 
  -5   1   8       22.38       25.66      0.97 o 
  -4   1   8        6.24        4.59      0.55 o 
  -3   1   8        0.02        0.65      0.37 o 
  -2   1   8     1210.43     1182.63      8.80 o 
  -1   1   8      310.19      295.79      3.56 o 
   0   1   8        4.59        5.08      0.53 o 
   1   1   8      321.71      317.87      2.45 o 
   2   1   8       23.50       17.52      0.92 o 
   3   1   8        0.01       -0.11      0.76 o 
   4   1   8       38.46       39.55      1.75 o 
  -6   2   8        0.25       -0.87      1.01 o 
  -5   2   8        4.44        5.97      0.76 o 
  -4   2   8        6.78        5.81      0.94 o 
  -3   2   8      171.87      166.73      1.33 o 
  -2   2   8      872.85      865.19      7.74 o 
  -1   2   8      226.69      202.38      2.65 o 
   0   2   8      280.85      271.12      2.58 o 
   1   2   8       65.97       57.16      1.35 o 
   2   2   8       42.32       35.77      1.08 o 
   3   2   8       12.40       14.69      0.97 o 
   4   2   8       19.26       16.99      1.34 o 
  -6   3   8        0.32        1.56      1.01 o 
  -5   3   8       10.81       14.08      0.85 o 
  -4   3   8        0.09       -0.71      0.71 o 
  -3   3   8       94.37       99.21      0.97 o 
  -2   3   8      122.59      135.53      3.17 o 
  -1   3   8       67.25       54.11      1.32 o 
   0   3   8        3.73        5.35      0.52 o 
   1   3   8       22.91       18.09      0.71 o 
   2   3   8        3.09        2.22      0.59 o 
   3   3   8       20.30       19.10      0.97 o 
   4   3   8       17.65       16.46      1.35 o 
  -6   4   8       34.89       35.96      1.86 o 
  -5   4   8       18.22       21.89      0.98 o 
  -4   4   8       33.92       37.52      1.06 o 
  -3   4   8       81.03       79.91      0.87 o 
  -2   4   8      363.06      359.54      7.14 o 
  -1   4   8      628.47      596.08      6.19 o 
   0   4   8       43.23       37.53      0.99 o 
   1   4   8       20.58       13.95      0.68 o 
   2   4   8       46.17       34.72      1.15 o 
   3   4   8       11.20       13.63      1.01 o 
   4   4   8        4.27        2.95      1.12 o 
  -6   5   8        2.03        4.51      1.27 o 
  -5   5   8       73.39       72.19      1.43 o 
  -4   5   8      328.36      319.18      3.06 o 
  -3   5   8       25.68       23.80      0.59 o 
  -2   5   8       30.37       31.21      2.41 o 
  -1   5   8      477.10      464.92      4.98 o 
   0   5   8       40.78       41.39      1.01 o 
   1   5   8        0.06        0.63      0.40 o 
   2   5   8      159.09      167.85      1.99 o 
   3   5   8       20.15       20.70      1.07 o 
   4   5   8        4.42        3.86      1.12 o 
  -6   6   8        2.44        5.56      1.75 o 
  -5   6   8       58.76       53.58      1.44 o 
  -4   6   8        4.47        6.59      0.85 o 
  -3   6   8        0.18       -0.33      0.35 o 
  -2   6   8        9.78        8.00      1.07 o 
  -1   6   8      236.89      241.77      3.27 o 
   0   6   8      176.21      157.09      2.21 o 
   1   6   8        0.12       -0.31      0.39 o 
   2   6   8      135.31      134.99      2.28 o 
   3   6   8        3.47        3.05      0.85 o 
   4   6   8        2.79        2.49      1.12 o 
  -6   7   8       10.87        9.34      1.55 o 
  -5   7   8       21.11       16.78      1.02 o 
  -4   7   8       61.88       56.92      1.54 o 
  -3   7   8        0.03       -0.36      0.36 o 
  -2   7   8       16.78       17.51      0.59 o 
  -1   7   8      125.90      120.71      2.53 o 
   0   7   8      172.70      192.98      2.62 o 
   1   7   8       52.58       47.98      0.97 o 
   2   7   8       77.30       79.35      1.50 o 
   3   7   8        3.76        5.31      0.90 o 
   4   7   8       39.49       35.64      1.72 o 
  -5   8   8        0.81        0.35      0.79 o 
  -4   8   8       38.46       33.22      1.03 o 
  -3   8   8       47.44       41.95      1.09 o 
  -2   8   8      118.02      110.59      1.30 o 
  -1   8   8       73.74       62.96      2.16 o 
   0   8   8     1817.80     1736.08     13.06 o 
   1   8   8      105.44       98.54      1.18 o 
   2   8   8        2.75        5.67      0.74 o 
   3   8   8       55.41       51.03      1.44 o 
   4   8   8        2.83        2.24      1.25 o 
  -5   9   8        1.93        0.73      0.81 o 
  -4   9   8       13.77       12.11      0.74 o 
  -3   9   8       19.78       21.18      0.62 o 
  -2   9   8      136.16      133.87      1.61 o 
  -1   9   8       48.75       38.57      1.64 o 
   0   9   8      101.33      111.92      1.65 o 
   1   9   8      634.87      640.04      4.90 o 
   2   9   8        0.31       -0.32      0.63 o 
   3   9   8       22.71       22.51      1.13 o 
   4   9   8        2.44        2.25      1.15 o 
  -5  10   8       10.03       12.03      0.98 o 
  -4  10   8       28.22       21.58      0.94 o 
  -3  10   8      349.39      306.50      2.44 o 
  -2  10   8       64.30       69.02      1.16 o 
  -1  10   8        6.86        5.95      0.45 o 
   0  10   8      217.46      192.97      2.05 o 
   1  10   8       25.51       26.79      0.98 o 
   2  10   8        6.61        8.83      0.75 o 
   3  10   8       46.94       50.77      1.57 o 
   4  10   8        0.71       -1.11      1.96 o 
  -5  11   8        5.28        7.56      0.95 o 
  -4  11   8       25.15       23.80      1.00 o 
  -3  11   8      126.30      128.09      1.56 o 
  -2  11   8       44.50       43.45      0.98 o 
  -1  11   8        1.40        0.36      0.42 o 
   0  11   8        0.01        0.24      0.50 o 
   1  11   8      198.56      206.80      2.42 o 
   2  11   8        1.25        1.10      0.66 o 
   3  11   8        3.75        5.47      0.97 o 
   4  11   8       15.67       17.31      3.71 o 
  -5  12   8        0.02       -0.17      1.00 o 
  -4  12   8        6.50        9.55      0.98 o 
  -3  12   8       17.48       16.17      0.82 o 
  -2  12   8      129.94      125.68      1.71 o 
  -1  12   8       53.93       46.96      1.32 o 
   0  12   8      165.22      159.29      1.55 o 
   1  12   8       29.26       31.30      1.31 o 
   2  12   8      123.40      118.84      1.78 o 
   3  12   8        1.43       -0.04      0.85 o 
  -5  13   8        9.34       10.34      0.99 o 
  -4  13   8       69.04       71.76      1.64 o 
  -3  13   8       11.04       14.42      0.82 o 
  -2  13   8      202.32      187.07      2.48 o 
  -1  13   8       61.72       48.65      1.13 o 
   0  13   8        0.91        0.36      0.48 o 
   1  13   8      119.93      116.28      2.00 o 
   2  13   8        1.79        1.15      0.70 o 
   3  13   8       15.73       18.89      1.18 o 
  -5  14   8       18.66       18.81      1.10 o 
  -4  14   8       12.89       14.58      0.91 o 
  -3  14   8       12.23        9.35      0.80 o 
  -2  14   8       14.01       15.49      1.17 o 
  -1  14   8        2.84        1.98      0.57 o 
   0  14   8       50.05       42.82      1.16 o 
   1  14   8        5.14        4.85      0.72 o 
   2  14   8        2.07        1.68      0.73 o 
   3  14   8       38.95       43.25      1.58 o 
  -5  15   8        2.55        1.54      0.91 o 
  -4  15   8        2.73        2.25      0.80 o 
  -3  15   8       14.93       12.13      0.83 o 
  -2  15   8       38.29       35.45      1.39 o 
  -1  15   8        5.00        6.67      0.98 o 
   0  15   8       15.36       16.08      1.22 o 
   1  15   8        3.85        3.83      0.74 o 
   2  15   8       25.07       23.69      1.02 o 
   3  15   8      112.80      113.51      2.19 o 
  -5  16   8        5.07        4.46      0.92 o 
  -4  16   8        3.26        5.88      0.82 o 
  -3  16   8       25.93       18.50      1.04 o 
  -2  16   8       17.45       14.38      1.08 o 
  -1  16   8       13.19       11.29      1.11 o 
   0  16   8       19.81       19.38      1.22 o 
   1  16   8       10.62       11.77      0.74 o 
   2  16   8       96.88      109.32      1.81 o 
   3  16   8       48.78       50.04      2.56 o 
  -5  17   8        7.87       10.63      1.04 o 
  -4  17   8       79.88       80.20      1.62 o 
  -3  17   8       56.14       58.73      1.43 o 
  -2  17   8        5.00        7.95      0.89 o 
  -1  17   8       23.33       24.79      1.47 o 
   0  17   8        5.50        4.64      1.07 o 
   1  17   8        4.46        5.39      0.67 o 
   2  17   8      126.79      133.69      2.16 o 
   3  17   8        8.33        6.12      1.27 o 
  -5  18   8       40.33       48.85      1.84 o 
  -4  18   8       13.28       13.60      0.99 o 
  -3  18   8        4.86        3.50      0.80 o 
  -2  18   8        1.52        1.06      0.63 o 
  -1  18   8      138.64      121.38      2.57 o 
   0  18   8        0.33       -0.41      1.05 o 
   1  18   8       83.50       82.45      1.58 o 
   2  18   8      104.48      102.54      1.93 o 
   3  18   8        4.77        4.70      1.20 o 
  -5  19   8       20.33       24.03      1.44 o 
  -4  19   8        0.01       -0.71      0.87 o 
  -3  19   8       35.23       30.57      1.28 o 
  -2  19   8       16.60       15.14      0.86 o 
  -1  19   8       33.52       45.61      2.30 o 
   0  19   8        0.31       -0.89      0.89 o 
   1  19   8      166.34      164.89      2.55 o 
   2  19   8        4.06        5.54      0.90 o 
   3  19   8        5.84        4.54      1.26 o 
  -4  20   8        0.91        0.07      0.88 o 
  -3  20   8        4.88       10.49      0.94 o 
  -2  20   8       36.02       34.69      1.22 o 
  -1  20   8      504.76      463.86      7.35 o 
   0  20   8       21.81       21.79      1.09 o 
   1  20   8       19.53       20.45      1.11 o 
   2  20   8       13.30       13.84      1.06 o 
   3  20   8       43.11       44.61      2.59 o 
  -4  21   8        3.10        3.34      0.98 o 
  -3  21   8       58.12       58.68      1.72 o 
  -2  21   8        3.49        1.64      0.72 o 
  -1  21   8       54.68       63.50      1.64 o 
   0  21   8      170.25      154.38      2.66 o 
   1  21   8       11.45        7.94      0.97 o 
   2  21   8       33.91       35.00      1.34 o 
  -4  22   8       12.73       14.24      1.16 o 
  -3  22   8       10.46       12.20      1.03 o 
  -2  22   8        5.92        6.49      0.83 o 
  -1  22   8       42.55       42.94      1.48 o 
   0  22   8       16.28       20.69      1.14 o 
   1  22   8        4.90        5.92      0.96 o 
   2  22   8       29.85       33.60      1.51 o 
  -4  23   8        3.83        3.45      1.19 o 
  -3  23   8       11.41       14.62      1.06 o 
  -2  23   8        3.71        3.39      0.84 o 
  -1  23   8        9.21        7.72      1.10 o 
   0  23   8      245.16      235.91      3.29 o 
   1  23   8       29.14       29.21      1.37 o 
   2  23   8        0.05        0.27      0.96 o 
  -4  24   8       18.21       22.82      1.57 o 
  -3  24   8        2.84        5.44      0.94 o 
  -2  24   8        0.90       -0.02      0.79 o 
  -1  24   8        0.22        0.95      0.79 o 
   0  24   8       52.57       56.71      1.65 o 
   1  24   8       50.44       47.47      1.64 o 
   2  24   8        4.17        3.44      1.06 o 
  -4  25   8        2.50       -1.24      2.27 o 
  -3  25   8        0.00        0.42      0.91 o 
  -2  25   8        3.28        2.90      0.84 o 
  -1  25   8       15.47       16.54      1.05 o 
   0  25   8       17.97       19.81      1.28 o 
   1  25   8        0.05        1.62      0.96 o 
   2  25   8        0.11        0.68      1.42 o 
  -3  26   8        2.54        2.30      0.99 o 
  -2  26   8       15.86       18.16      1.08 o 
  -1  26   8       65.89       66.93      1.60 o 
   0  26   8       23.40       25.40      1.26 o 
   1  26   8        2.74        3.31      0.98 o 
  -3  27   8        0.31       -0.59      0.97 o 
  -2  27   8        3.59        2.85      0.89 o 
  -1  27   8        0.60        2.37      0.89 o 
   0  27   8       14.96       13.74      1.13 o 
   1  27   8        0.26       -0.48      0.97 o 
  -3  28   8        0.37        1.41      1.20 o 
  -2  28   8        9.62       10.31      0.99 o 
  -1  28   8      101.76      103.50      2.17 o 
   0  28   8        0.12       -0.13      1.07 o 
   1  28   8        5.28        4.11      1.28 o 
  -2  29   8       86.21       92.41      1.99 o 
  -1  29   8        0.46        0.42      0.87 o 
   0  29   8        0.61        1.91      1.10 o 
  -2  30   8        2.34        2.84      1.12 o 
  -1  30   8        3.53        5.81      1.14 o 
   0  30   8       55.52       60.35      1.98 o 
  -5   1   9        0.16        1.02      0.60 o 
  -4   1   9       12.78       13.30      0.92 o 
  -3   1   9        0.39        0.21      1.75 o 
  -2   1   9      181.81      180.71      1.89 o 
  -1   1   9       96.18       95.26      1.78 o 
   0   1   9        0.86        1.03      0.69 o 
   1   1   9        0.06        0.13      0.87 o 
   2   1   9       18.07       19.01      1.06 o 
   3   1   9        8.12        5.22      1.02 o 
  -5   2   9       18.88       20.59      1.56 o 
  -4   2   9       13.08       17.68      0.87 o 
  -3   2   9       42.55       41.58      2.25 o 
  -2   2   9       10.93       10.49      0.96 o 
  -1   2   9       88.66       87.99      1.69 o 
   0   2   9       24.34       21.75      1.12 o 
   1   2   9        0.50        0.60      0.76 o 
   2   2   9        8.59        9.97      0.85 o 
   3   2   9        0.00       -0.33      0.87 o 
  -5   3   9        6.07        7.16      0.88 o 
  -4   3   9        0.57        2.07      0.67 o 
  -3   3   9      172.44      169.61      3.86 o 
  -2   3   9       78.39       72.35      2.69 o 
  -1   3   9      309.44      319.90      3.90 o 
   0   3   9       11.19        8.35      0.75 o 
   1   3   9       58.21       58.46      1.50 o 
   2   3   9       16.25       16.38      0.96 o 
   3   3   9        0.25        0.19      0.93 o 
  -5   4   9       19.82       17.09      1.06 o 
  -4   4   9      102.41      104.55      1.78 o 
  -3   4   9       20.66       20.70      1.82 o 
  -2   4   9        2.20        4.02      1.38 o 
  -1   4   9       63.06       54.62      1.36 o 
   0   4   9       48.90       43.26      1.28 o 
   1   4   9       44.48       51.74      1.48 o 
   2   4   9        0.01        0.71      0.76 o 
   3   4   9       30.07       33.20      1.49 o 
  -5   5   9       11.63       15.03      1.10 o 
  -4   5   9       14.05       17.38      0.76 o 
  -3   5   9      208.88      206.91      4.36 o 
  -2   5   9       15.30       16.48      1.60 o 
  -1   5   9      256.21      254.99      2.77 o 
   0   5   9        6.29        5.09      0.79 o 
   1   5   9        2.26        1.70      0.83 o 
   2   5   9        1.93        1.22      0.86 o 
   3   5   9        0.00       -0.22      0.87 o 
  -5   6   9       14.23       15.75      1.34 o 
  -4   6   9       73.71       64.17      2.20 o 
  -3   6   9      332.40      324.58      4.49 o 
  -2   6   9       26.86       24.12      1.75 o 
  -1   6   9      392.19      365.09      4.94 o 
   0   6   9      476.11      429.17      4.59 o 
   1   6   9       35.29       28.43      1.19 o 
   2   6   9        0.18       -0.03      0.87 o 
   3   6   9        7.24       10.90      1.12 o 
  -5   7   9        0.17       -0.48      0.79 o 
  -4   7   9       39.49       34.00      1.11 o 
  -3   7   9        6.06       10.56      0.93 o 
  -2   7   9       64.49       57.76      2.99 o 
  -1   7   9      172.30      160.76      3.05 o 
   0   7   9        2.88        2.83      0.77 o 
   1   7   9       43.76       35.88      1.35 o 
   2   7   9        5.49        6.21      0.90 o 
   3   7   9        1.17        1.89      0.93 o 
  -5   8   9        4.03        3.24      0.90 o 
  -4   8   9        0.27        1.62      0.91 o 
  -3   8   9       35.92       43.99      2.50 o 
  -2   8   9       49.30       44.12      2.40 o 
  -1   8   9        3.68        1.44      2.06 o 
   0   8   9      198.15      197.85      2.80 o 
   1   8   9        0.17       -0.46      0.81 o 
   2   8   9        3.14        3.28      0.88 o 
   3   8   9       11.99       12.82      1.14 o 
  -5   9   9        0.00        0.79      0.87 o 
  -4   9   9       28.88       24.99      0.96 o 
  -3   9   9        3.57        0.92      0.83 o 
  -2   9   9       11.41       12.16      2.27 o 
  -1   9   9        3.96        1.65      1.46 o 
   0   9   9       19.15       23.22      1.04 o 
   1   9   9       88.62       84.40      1.43 o 
   2   9   9       15.77       14.33      1.13 o 
   3   9   9        2.38        0.90      1.44 o 
  -5  10   9        3.85        5.60      1.16 o 
  -4  10   9      132.08      130.96      2.06 o 
  -3  10   9       41.71       43.29      1.75 o 
  -2  10   9      146.21      144.61      2.81 o 
  -1  10   9      123.41      105.39      3.20 o 
   0  10   9        2.06        3.53      0.77 o 
   1  10   9       98.51       99.18      1.75 o 
   2  10   9       12.06       10.32      0.95 o 
   3  10   9       21.38       27.44      1.41 o 
  -5  11   9       21.86       21.06      1.17 o 
  -4  11   9        6.77        7.83      0.82 o 
  -3  11   9       84.59       79.65      1.87 o 
  -2  11   9       94.92       98.09      1.75 o 
  -1  11   9        7.56        6.82      1.52 o 
   0  11   9       16.69       16.85      0.84 o 
   1  11   9      113.29      110.27      1.85 o 
   2  11   9       12.88       12.59      1.03 o 
   3  11   9        1.36        1.26      1.02 o 
  -5  12   9        9.17       17.16      1.11 o 
  -4  12   9       10.03        9.10      0.84 o 
  -3  12   9      119.29      108.96      2.19 o 
  -2  12   9       48.85       44.37      2.47 o 
  -1  12   9       50.09       45.73      1.19 o 
   0  12   9        3.11        2.50      0.73 o 
   1  12   9       12.09       14.07      0.94 o 
   2  12   9       37.99       37.15      1.40 o 
   3  12   9       33.93       33.60      2.38 o 
  -5  13   9      102.57      114.14      2.21 o 
  -4  13   9        0.99       -0.09      0.72 o 
  -3  13   9        2.23        3.52      1.22 o 
  -2  13   9       49.93       48.40      1.78 o 
  -1  13   9        6.16        5.63      0.74 o 
   0  13   9       14.10       14.94      0.87 o 
   1  13   9       81.23       81.76      1.65 o 
   2  13   9       33.72       35.31      1.41 o 
   3  13   9       18.05       22.57      1.41 o 
  -5  14   9       23.85       25.13      1.28 o 
  -4  14   9       10.48       11.82      0.94 o 
  -3  14   9        7.05        3.64      0.92 o 
  -2  14   9        0.00        1.25      0.93 o 
  -1  14   9       18.31       15.74      1.13 o 
   0  14   9       29.80       34.97      1.83 o 
   1  14   9       30.17       29.80      1.23 o 
   2  14   9       57.71       60.57      1.90 o 
   3  14   9       20.08       19.15      1.34 o 
  -5  15   9        4.82        6.52      1.11 o 
  -4  15   9       41.00       44.00      1.40 o 
  -3  15   9       31.04       34.32      1.57 o 
  -2  15   9      120.12      108.52      2.16 o 
  -1  15   9        8.03        5.68      1.28 o 
   0  15   9       81.27       83.48      3.89 o 
   1  15   9       80.08       85.09      1.79 o 
   2  15   9        8.35       10.64      1.20 o 
   3  15   9       88.81       96.62      2.44 o 
  -5  16   9        0.52        0.64      1.45 o 
  -4  16   9        1.03        1.81      0.84 o 
  -3  16   9        0.52        0.46      0.91 o 
  -2  16   9       46.90       45.50      1.61 o 
  -1  16   9       15.49       14.22      1.16 o 
   0  16   9       18.57       15.66      1.26 o 
   1  16   9       12.92       12.88      1.15 o 
   2  16   9       87.42      100.05      2.34 o 
   3  16   9       12.63       13.80      1.34 o 
  -4  17   9        6.34        6.74      1.08 o 
  -3  17   9        3.37        3.47      1.02 o 
  -2  17   9      133.96      116.95      2.43 o 
  -1  17   9       41.33       33.14      1.52 o 
   0  17   9        2.38        1.72      1.07 o 
   1  17   9        0.01        0.70      0.98 o 
   2  17   9       17.16       18.86      1.07 o 
  -4  18   9        0.00       -0.69      0.84 o 
  -3  18   9       61.96       59.28      1.87 o 
  -2  18   9       12.88        9.98      1.33 o 
  -1  18   9        7.38        6.90      1.11 o 
   0  18   9        1.05        2.11      1.09 o 
   1  18   9        0.91        0.46      0.98 o 
   2  18   9      137.45      137.21      3.30 o 
  -4  19   9        0.94        1.37      0.84 o 
  -3  19   9        0.57       -0.82      1.00 o 
  -2  19   9       14.22       12.48      1.20 o 
  -1  19   9       53.92       50.85      1.92 o 
   0  19   9        9.96        7.25      1.22 o 
   1  19   9       88.25       87.17      2.97 o 
   2  19   9       32.51       39.46      1.53 o 
  -4  20   9       18.55       20.44      1.17 o 
  -3  20   9       10.34       10.03      0.88 o 
  -2  20   9        7.53        6.67      1.14 o 
  -1  20   9       26.73       26.76      1.52 o 
   0  20   9        4.72        3.08      1.17 o 
   1  20   9       45.13       42.84      2.02 o 
   2  20   9       20.81       22.71      1.19 o 
  -4  21   9        8.71       11.76      1.07 o 
  -3  21   9        1.96        2.35      0.92 o 
  -2  21   9        8.00       11.47      1.28 o 
  -1  21   9        8.80        8.68      1.24 o 
   0  21   9        0.37        0.83      1.07 o 
   1  21   9        6.61        6.58      1.35 o 
   2  21   9        7.69       10.08      1.22 o 
  -4  22   9        0.45        1.63      1.11 o 
  -3  22   9       68.13       71.12      1.63 o 
  -2  22   9        0.00        0.49      0.98 o 
  -1  22   9      100.14       94.70      2.50 o 
   0  22   9       34.86       33.92      1.84 o 
   1  22   9       62.64       59.40      2.25 o 
   2  22   9        2.14        2.22      0.99 o 
  -3  23   9        3.30        4.22      0.88 o 
  -2  23   9       15.97       18.35      1.28 o 
  -1  23   9       15.89       19.33      2.18 o 
   0  23   9        1.01        0.47      1.16 o 
   1  23   9       18.61       16.30      1.72 o 
  -3  24   9        4.74        6.29      0.95 o 
  -2  24   9        3.06        4.82      1.13 o 
  -1  24   9        0.00       -0.12      1.20 o 
   0  24   9        0.25        2.13      1.22 o 
   1  24   9       20.70       21.96      1.19 o 
  -3  25   9        4.31        5.84      0.99 o 
  -2  25   9        0.52        0.30      0.86 o 
  -1  25   9        1.35        0.37      1.05 o 
   0  25   9        1.04        0.96      1.30 o 
   1  25   9        6.10        5.34      0.94 o 
  -3  26   9       28.75       31.57      1.66 o 
  -2  26   9        4.12        2.39      0.85 o 
  -1  26   9        0.53        0.89      1.11 o 
   0  26   9       54.72       57.98      1.75 o 
   1  26   9        6.24        5.99      2.02 o 
  -2  27   9       25.19       26.41      1.27 o 
  -1  27   9        9.40        7.71      0.88 o 
   0  27   9       10.40       12.71      1.07 o 
  -2  28   9       43.34       50.62      2.39 o 
  -1  28   9       54.52       57.80      1.60 o 
  -5   0  10        1.80        2.16      1.06 o 
  -4   0  10        6.03       10.71      2.47 o 
  -3   0  10       58.19       67.78      3.71 o 
  -2   0  10        1.44        5.77      2.27 o 
  -1   0  10      666.92      680.18     11.82 o 
   0   0  10      263.40      252.97      4.07 o 
   1   0  10       73.86       63.40      5.36 o 
   2   0  10       56.50       50.48      2.76 o 
   3   0  10        0.46       -0.62      1.24 o 
  -5   1  10        6.19        3.97      0.87 o 
  -4   1  10        7.50        7.67      1.60 o 
  -3   1  10        9.19        9.59      1.60 o 
  -2   1  10      416.37      407.87      7.21 o 
  -1   1  10      310.67      303.07      3.21 o 
   0   1  10       50.47       51.83      1.63 o 
   1   1  10       72.51       73.97      2.71 o 
   2   1  10      128.94      129.60      3.04 o 
   3   1  10        0.08       -1.24      1.24 o 
  -5   2  10        0.00       -0.80      0.80 o 
  -4   2  10        0.92        3.19      1.46 o 
  -3   2  10       99.11       99.41      3.13 o 
  -2   2  10       42.27       39.69      1.88 o 
  -1   2  10       81.42       74.19      2.04 o 
   0   2  10       53.37       52.54      1.33 o 
   1   2  10      127.06      116.54      2.31 o 
   2   2  10        1.13        0.91      1.10 o 
   3   2  10       14.62       18.13      1.65 o 
  -5   3  10        0.73        2.33      0.87 o 
  -4   3  10       31.18       31.48      2.11 o 
  -3   3  10       39.61       41.81      2.40 o 
  -2   3  10      440.70      435.41      6.00 o 
  -1   3  10       18.19       17.73      0.86 o 
   0   3  10        6.24        8.01      0.86 o 
   1   3  10       15.77       13.06      1.58 o 
   2   3  10       39.59       42.20      1.85 o 
   3   3  10       40.27       39.56      2.47 o 
  -5   4  10       39.08       40.47      1.51 o 
  -4   4  10        2.46        3.72      1.52 o 
  -3   4  10       84.68       85.19      3.06 o 
  -2   4  10      402.17      389.82     18.13 o 
  -1   4  10        0.07       -0.79      0.79 o 
   0   4  10       80.73       74.00      1.69 o 
   1   4  10        0.51        0.46      0.88 o 
   2   4  10        0.00       -0.13      1.20 o 
   3   4  10       22.29       27.20      2.27 o 
  -5   5  10       30.98       30.86      1.37 o 
  -4   5  10        5.18        5.24      0.85 o 
  -3   5  10      137.70      133.18      3.57 o 
  -2   5  10       30.88       29.37      2.04 o 
  -1   5  10        2.11        0.36      0.79 o 
   0   5  10       59.96       50.64      1.72 o 
   1   5  10       59.57       52.18      1.59 o 
   2   5  10        0.00       -0.55      1.23 o 
   3   5  10        0.00       -0.41      1.44 o 
  -5   6  10       10.95       11.88      0.83 o 
  -4   6  10        7.25       11.38      0.99 o 
  -3   6  10       71.41       71.56      2.84 o 
  -2   6  10       47.65       48.49      2.40 o 
  -1   6  10        2.31        3.11      0.94 o 
   0   6  10      189.52      176.94      2.50 o 
   1   6  10        0.08        0.55      0.88 o 
   2   6  10        9.16       10.58      1.45 o 
   3   6  10       30.92       31.73      2.47 o 
  -5   7  10       20.44       19.89      1.52 o 
  -4   7  10      169.36      158.34      5.85 o 
  -3   7  10        7.73        9.67      1.67 o 
  -2   7  10        7.40        6.82      4.02 o 
  -1   7  10      173.50      154.68      2.61 o 
   0   7  10       49.97       47.39      2.06 o 
   1   7  10       76.04       76.79      2.02 o 
   2   7  10        0.03        1.74      1.30 o 
   3   7  10        4.41        5.56      1.65 o 
  -5   8  10        0.51        0.79      0.87 o 
  -4   8  10       12.17       21.81      1.66 o 
  -3   8  10      287.65      276.06      5.53 o 
  -2   8  10        4.01        2.37      1.46 o 
  -1   8  10       10.88       14.12      1.36 o 
   0   8  10       82.75       77.00      2.28 o 
   1   8  10        5.45        8.02      1.17 o 
   2   8  10       30.55       32.36      1.34 o 
   3   8  10        0.06        1.85      1.44 o 
  -5   9  10        1.46        0.44      0.79 o 
  -4   9  10      133.51      127.79      2.93 o 
  -3   9  10       61.42       58.28      2.62 o 
  -2   9  10       86.05       92.92      4.53 o 
  -1   9  10      327.46      294.65      7.63 o 
   0   9  10       33.63       33.26      1.52 o 
   1   9  10       58.40       64.65      2.02 o 
   2   9  10       35.50       30.82      1.53 o 
  -5  10  10       20.67       19.46      1.24 o 
  -4  10  10       17.74       19.22      1.43 o 
  -3  10  10       11.96        7.83      2.47 o 
  -2  10  10      199.61      196.13      6.59 o 
  -1  10  10        3.51        6.66      1.15 o 
   0  10  10       63.02       58.83      2.13 o 
   1  10  10        2.39        2.12      1.30 o 
   2  10  10       58.68       59.43      1.87 o 
  -5  11  10        9.08        9.76      1.05 o 
  -4  11  10       42.33       49.87      2.09 o 
  -3  11  10        5.28        8.34      0.95 o 
  -2  11  10       34.60       33.38      3.09 o 
  -1  11  10      172.22      168.81      3.66 o 
   0  11  10        0.47        0.49      1.29 o 
   1  11  10       22.26       22.79      1.73 o 
   2  11  10        0.19        1.67      1.34 o 
  -5  12  10       15.19       13.39      2.88 o 
  -4  12  10       16.17       19.48      1.56 o 
  -3  12  10       48.36       54.66      1.82 o 
  -2  12  10       92.03       93.33      4.33 o 
  -1  12  10       43.77       45.15      2.62 o 
   0  12  10       25.68       22.66      1.66 o 
   1  12  10       30.78       29.04      1.22 o 
   2  12  10       10.82       13.57      1.30 o 
  -4  13  10       22.97       24.36      1.71 o 
  -3  13  10        4.45        6.73      1.09 o 
  -2  13  10       10.56        8.24      2.47 o 
  -1  13  10      193.39      179.49      7.52 o 
   0  13  10        6.77        7.91      1.42 o 
   1  13  10        5.87        4.58      0.93 o 
   2  13  10        5.43        6.08      1.16 o 
  -4  14  10       26.98       29.89      1.87 o 
  -3  14  10        2.63        3.02      1.11 o 
  -2  14  10        7.54       10.20      1.12 o 
  -1  14  10       23.55       22.43      2.11 o 
   0  14  10       38.46       34.41      1.97 o 
   1  14  10       25.84       25.80      1.31 o 
   2  14  10        0.64        0.88      1.16 o 
  -4  15  10        3.30        7.40      1.37 o 
  -3  15  10        5.10        4.99      1.09 o 
  -2  15  10        2.76        2.65      1.75 o 
  -1  15  10      102.00       99.58      3.33 o 
   0  15  10       60.87       58.78      1.62 o 
   1  15  10       34.55       37.02      1.52 o 
   2  15  10       14.05       17.35      1.45 o 
  -4  16  10        1.70        3.83      1.65 o 
  -3  16  10        2.09        2.40      1.11 o 
  -2  16  10       23.94       24.23      1.96 o 
  -1  16  10       90.53       94.59      2.73 o 
   0  16  10       24.31       26.81      1.56 o 
   1  16  10        4.05        3.61      1.13 o 
   2  16  10       37.17       40.84      1.97 o 
  -4  17  10        3.11        3.26      1.37 o 
  -3  17  10       47.74       48.47      2.09 o 
  -2  17  10       21.27       20.91      2.27 o 
  -1  17  10        0.78        1.08      1.01 o 
   0  17  10       36.56       37.09      1.69 o 
   1  17  10       24.38       23.33      1.56 o 
   2  17  10       56.98       61.96      2.78 o 
  -4  18  10        2.31        1.98      1.37 o 
  -3  18  10       59.07       52.80      2.25 o 
  -2  18  10       14.66       13.13      1.40 o 
  -1  18  10        5.73        5.29      1.11 o 
   0  18  10       45.11       44.82      1.79 o 
   1  18  10       17.08       21.89      1.56 o 
   2  18  10       12.06       14.64      2.68 o 
  -4  19  10        3.82        3.00      1.40 o 
  -3  19  10        0.22       -0.64      1.22 o 
  -2  19  10        3.53        3.11      1.16 o 
  -1  19  10        1.39        0.85      1.01 o 
   0  19  10        0.06       -0.33      1.14 o 
   1  19  10       19.65       20.87      1.81 o 
  -3  20  10        0.32        1.83      1.25 o 
  -2  20  10       34.94       39.79      1.79 o 
  -1  20  10        0.08       -0.52      1.01 o 
   0  20  10       44.46       44.95      2.03 o 
   1  20  10        0.58        1.66      1.26 o 
  -3  21  10       26.63       23.90      1.87 o 
  -2  21  10        7.82        6.73      1.25 o 
  -1  21  10        3.10        4.20      1.34 o 
   0  21  10       45.62       49.01      2.01 o 
   1  21  10        1.03       -0.31      1.24 o 
  -3  22  10        5.33        7.33      1.52 o 
  -2  22  10        5.16        6.62      1.26 o 
  -1  22  10       10.83       10.88      1.37 o 
   0  22  10       16.46       15.92      1.43 o 
   1  22  10        0.72        0.65      1.26 o 
  -3  23  10       63.29       75.99      4.12 o 
  -2  23  10        2.24        4.69      1.26 o 
  -1  23  10        0.01        0.82      1.11 o 
   0  23  10       17.66       17.65      1.54 o 
  -2  24  10        0.70        1.63      1.22 o 
  -1  24  10       16.10       19.77      1.67 o 
   0  24  10       22.43       28.13      1.79 o 
  -2  25  10        0.05       -0.40      1.26 o 
  -1  25  10        3.57        4.00      1.72 o 
  -5   1  11        7.77       10.92      2.47 o 
  -4   1  11        3.09        5.10      1.67 o 
  -3   1  11        1.55        2.99      2.16 o 
  -2   1  11        9.77       12.25      1.75 o 
  -1   1  11       11.10       14.31      1.31 o 
   0   1  11        0.29        2.26      1.06 o 
   1   1  11        2.53        0.92      1.01 o 
   2   1  11       16.23       16.60      1.43 o 
  -5   2  11        0.60       -0.21      2.27 o 
  -4   2  11       50.28       53.24      2.69 o 
  -3   2  11        0.03       -0.21      1.85 o 
  -2   2  11      122.23      123.04      3.57 o 
  -1   2  11      139.84      136.30      2.68 o 
   0   2  11      194.38      192.27      3.36 o 
   1   2  11        1.54        3.01      1.21 o 
   2   2  11        3.07        5.29      1.42 o 
  -4   3  11       11.05       14.91      1.82 o 
  -3   3  11       16.24       18.62      1.96 o 
  -2   3  11        1.85        2.33      1.52 o 
  -1   3  11       24.09       23.87      1.44 o 
   0   3  11        4.54        6.31      1.37 o 
   1   3  11        2.93        6.60      1.30 o 
   2   3  11        5.39        9.89      2.88 o 
  -4   4  11        0.30       -0.62      1.60 o 
  -3   4  11        0.62        3.19      1.60 o 
  -2   4  11       25.08       23.02      2.04 o 
  -1   4  11        0.15       -0.10      1.04 o 
   0   4  11      156.39      151.45      2.71 o 
   1   4  11       23.63       19.80      1.88 o 
   2   4  11       22.20       16.07      3.09 o 
  -4   5  11       12.13        9.27      4.12 o 
  -3   5  11       73.59       71.16      3.81 o 
  -2   5  11        3.98        4.96      1.67 o 
  -1   5  11       38.21       33.58      1.86 o 
   0   5  11        0.07        0.67      1.01 o 
   1   5  11       61.74       66.13      2.32 o 
   2   5  11       26.04       34.82      3.71 o 
  -4   6  11       17.37       20.33      2.02 o 
  -3   6  11       18.81       24.49      2.11 o 
  -2   6  11        0.35        2.78      1.60 o 
  -1   6  11        0.09        0.13      1.20 o 
   0   6  11        5.33        3.94      1.10 o 
   1   6  11        4.72        8.18      1.48 o 
   2   6  11        0.19        2.27      2.68 o 
  -4   7  11       18.12       13.08      1.96 o 
  -3   7  11       62.87       65.94      2.90 o 
  -2   7  11       41.11       41.79      2.46 o 
  -1   7  11        2.52        1.95      0.99 o 
   0   7  11        0.90        0.91      1.21 o 
   1   7  11       19.23       19.51      1.69 o 
   2   7  11       40.92       46.56      4.33 o 
  -4   8  11       14.60       12.98      2.88 o 
  -3   8  11       82.83       87.04      3.20 o 
  -2   8  11       53.56       52.12      3.91 o 
  -1   8  11       17.36       15.49      1.17 o 
   0   8  11        0.00        0.92      1.24 o 
   1   8  11        4.97        6.81      1.45 o 
   2   8  11        5.15        5.77      2.88 o 
  -4   9  11       78.94       96.63      4.94 o 
  -3   9  11       21.11       18.95      3.09 o 
  -2   9  11       10.17       17.51      2.88 o 
  -1   9  11        7.63        8.12      1.27 o 
   0   9  11        6.27        4.33      1.33 o 
   1   9  11        2.61        1.98      1.36 o 
   2   9  11        0.01       -1.03      2.68 o 
  -4  10  11       44.43       46.36      4.12 o 
  -3  10  11        0.29        6.59      2.68 o 
  -2  10  11       32.73       29.67      3.30 o 
  -1  10  11        1.95        0.70      1.18 o 
   0  10  11        7.56       11.64      1.54 o 
   1  10  11       24.14       22.64      1.81 o 
   2  10  11        0.10        2.88      2.88 o 
  -4  11  11       12.30       12.16      2.88 o 
  -3  11  11        2.70        1.65      2.47 o 
  -2  11  11        0.85       -1.85      2.27 o 
  -1  11  11        1.73        2.19      1.73 o 
   0  11  11       21.81       21.35      1.72 o 
   1  11  11        0.40       -1.04      1.36 o 
   2  11  11       22.87       33.17      3.91 o 
  -4  12  11        9.35       14.01      3.09 o 
  -3  12  11       13.98       11.33      2.88 o 
  -2  12  11        6.33        7.83      2.68 o 
  -1  12  11        3.27        3.71      1.67 o 
   0  12  11       10.90        8.92      1.46 o 
   1  12  11        3.02       -1.87      2.99 o 
  -4  13  11       48.54       47.78      1.99 o 
  -3  13  11       48.92       40.59      3.71 o 
  -2  13  11        1.55        3.71      2.47 o 
  -1  13  11        4.94        4.03      1.73 o 
   0  13  11       13.77       11.61      1.54 o 
   1  13  11        0.31        0.87      1.82 o 
  -4  14  11        4.21        4.36      1.12 o 
  -3  14  11       22.47       23.28      3.30 o 
  -2  14  11       71.89       72.11      4.33 o 
  -1  14  11        1.32        1.31      1.82 o 
   0  14  11       54.93       51.84      2.32 o 
   1  14  11        0.73        0.21      1.89 o 
  -4  15  11        0.00        0.16      1.24 o 
  -3  15  11       11.98        9.89      2.88 o 
  -2  15  11        8.59        8.24      2.68 o 
  -1  15  11        0.78        0.09      1.73 o 
   0  15  11        7.90        9.40      1.60 o 
   1  15  11        0.04        0.01      4.22 o 
  -3  16  11       17.89       18.60      2.88 o 
  -2  16  11      110.62      113.46     11.85 o 
  -1  16  11        0.61        2.99      1.89 o 
   0  16  11       23.05       20.44      1.81 o 
   1  16  11        4.01        2.24      1.96 o 
  -3  17  11        0.17        0.89      1.34 o 
  -2  17  11        7.70        4.60      1.96 o 
  -1  17  11        6.20        9.13      2.02 o 
   0  17  11       12.96       11.73      2.11 o 
   1  17  11       14.52       15.69      1.35 o 
  -3  18  11        1.18        3.74      1.44 o 
  -2  18  11        1.75        2.34      0.90 o 
  -1  18  11        0.68        0.30      2.27 o 
   0  18  11        8.70       11.84      2.11 o 
  -3  19  11        8.79        7.74      1.75 o 
  -2  19  11        3.48        0.04      1.61 o 
  -1  19  11        0.08       -0.54      0.90 o 
   0  19  11        6.47        8.80      1.20 o 
  -2  20  11        0.79        1.43      1.26 o 
  -1  20  11        2.80        3.70      1.05 o 
   0  20  11        0.81        2.83      1.16 o 
  -2  21  11        5.22        2.78      1.53 o 
  -1  21  11        4.49        3.74      1.79 o 
   0  21  11        3.88        5.97      2.11 o 
  -1  22  11        8.40       11.40      1.33 o 
  -4   0  12       28.13       30.49      3.30 o 
  -3   0  12       16.65       15.86      2.88 o 
  -2   0  12       45.33       39.35      3.50 o 
  -1   0  12      137.65      146.34      4.15 o 
   0   0  12       68.80       63.46      4.12 o 
   1   0  12       32.78       32.14      3.30 o 
  -4   1  12        2.15        6.49      1.89 o 
  -3   1  12        0.48        1.85      1.75 o 
  -2   1  12        0.48        2.77      1.67 o 
  -1   1  12       57.33       62.59      2.08 o 
   0   1  12        3.44        5.33      1.74 o 
   1   1  12       10.50       14.42      2.88 o 
  -4   2  12        2.39        2.20      1.73 o 
  -3   2  12        0.33        0.00      1.60 o 
  -2   2  12        2.78        1.72      1.67 o 
  -1   2  12       31.50       32.51      1.70 o 
   0   2  12       14.21       18.64      2.50 o 
   1   2  12        6.84        9.27      2.68 o 
  -4   3  12        1.48        0.78      1.67 o 
  -3   3  12       16.18       15.35      2.04 o 
  -2   3  12        0.52       -0.28      1.67 o 
  -1   3  12        3.60        2.06      1.21 o 
   0   3  12        7.49       14.88      2.20 o 
   1   3  12        0.48        0.41      2.47 o 
  -4   4  12       26.92       27.21      2.33 o 
  -3   4  12        2.29        4.93      1.82 o 
  -2   4  12        3.98        2.37      1.75 o 
  -1   4  12       27.96       29.89      1.90 o 
   0   4  12       73.36       73.35      3.06 o 
   1   4  12        4.54        7.62      2.68 o 
  -4   5  12       19.13       22.86      2.37 o 
  -3   5  12       18.31       19.73      2.11 o 
  -2   5  12        0.57        2.76      1.67 o 
  -1   5  12       11.58       11.25      1.54 o 
   0   5  12       23.11       23.01      2.25 o 
   1   5  12       59.54       62.43      4.53 o 
  -4   6  12       45.71       53.03      2.91 o 
  -3   6  12        8.08        5.77      1.75 o 
  -2   6  12        0.27       -0.55      1.67 o 
  -1   6  12       27.95       28.04      2.33 o 
   0   6  12        1.23        2.41      1.82 o 
   1   6  12       19.67       22.46      3.30 o 
  -4   7  12       10.21       15.66      3.09 o 
  -3   7  12        1.87        5.96      1.82 o 
  -2   7  12       16.44       14.83      2.88 o 
  -1   7  12        0.37        0.31      1.75 o 
   0   7  12       22.33       24.53      2.32 o 
   1   7  12        6.82       12.77      3.09 o 
  -4   8  12        0.12        2.68      2.47 o 
  -3   8  12        0.38       -2.47      2.47 o 
  -2   8  12       26.24       27.61      3.30 o 
  -1   8  12       16.50       18.65      2.19 o 
   0   8  12        3.28        5.36      1.89 o 
   1   8  12       38.78       47.86      4.22 o 
  -3   9  12        2.91        2.68      2.68 o 
  -2   9  12       20.33       17.51      3.09 o 
  -1   9  12        2.35        2.47      1.75 o 
   0   9  12       25.81       25.05      2.40 o 
   1   9  12       32.30       32.33      7.31 o 
  -3  10  12        8.91        8.86      2.88 o 
  -2  10  12       15.47       16.63      2.25 o 
  -1  10  12       28.72       30.23      2.55 o 
   0  10  12       19.18       16.82      4.43 o 
   1  10  12       64.78       66.78      3.42 o 
  -3  11  12       92.51       98.48      5.15 o 
  -2  11  12        6.39        4.33      1.89 o 
  -1  11  12        7.40        6.08      1.89 o 
   0  11  12        1.60        3.91      2.88 o 
   1  11  12        0.03        5.56      2.88 o 
  -3  12  12        5.05        8.86      2.88 o 
  -2  12  12       17.51       19.48      2.25 o 
  -1  12  12       13.21       12.39      2.11 o 
   0  12  12       20.73       21.26      3.40 o 
  -3  13  12       32.43       43.88      3.91 o 
  -2  13  12       28.38       29.15      2.62 o 
  -1  13  12       16.01       16.63      2.25 o 
   0  13  12        5.11        6.64      1.96 o 
  -3  14  12       80.05       96.21      5.36 o 
  -2  14  12      101.24      109.76      4.00 o 
  -1  14  12       43.09       43.18      2.91 o 
   0  14  12        8.32        7.49      2.11 o 
  -2  15  12       26.65       25.51      2.55 o 
  -1  15  12       29.32       23.82      4.43 o 
   0  15  12        1.09        4.41      1.96 o 
  -2  16  12       17.08       17.03      2.40 o 
  -1  16  12        5.19        3.09      1.96 o 
  -2  17  12       10.00       12.31      2.25 o 
  -1  17  12       36.78       37.06      2.84 o 
  -3   1  13        0.10        0.31      1.89 o 
  -2   1  13        0.00       -0.64      1.20 o 
  -1   1  13       20.92       18.68      1.56 o 
   0   1  13       16.09       16.48      2.88 o 
  -3   2  13        6.16        3.81      1.89 o 
  -2   2  13        0.31       -0.28      1.21 o 
  -1   2  13       30.39       33.18      2.55 o 
   0   2  13       27.29       31.93      3.50 o 
  -3   3  13        1.61        1.84      2.99 o 
  -2   3  13        0.45        0.13      1.23 o 
  -1   3  13       14.83       12.90      2.11 o 
   0   3  13       69.69       69.77      3.28 o 
  -3   4  13        6.92       10.86      2.04 o 
  -2   4  13       23.73       24.10      1.94 o 
  -1   4  13        1.24        2.58      1.89 o 
   0   4  13        0.65        1.27      1.88 o 
  -3   5  13        0.01       -1.55      1.75 o 
  -2   5  13       15.20       17.35      2.68 o 
  -1   5  13       12.74       14.42      2.11 o 
   0   5  13        1.79        0.73      1.82 o 
  -2   6  13       15.51       17.19      2.25 o 
  -1   6  13       30.85       27.22      3.81 o 
  -2   7  13       22.98       26.90      2.68 o 
  -1   7  13       14.96       16.31      3.71 o 
  -2   8  13       25.54       26.48      2.55 o 
  -1   8  13       19.84       24.02      2.48 o 
  -2   9  13       30.56       32.98      2.69 o 
  -1   9  13        6.30        7.42      2.04 o 
  -2  10  13        3.45        4.02      2.68 o 
  -1  10  13        0.51        1.03      1.89 o 
                                                 
